# Supplementary material for: Quality, reliability and popularity assessment of Turkish YouTube videos on human papillomavirus and its vaccine: content analysis
Source: PeerJ. 2026 Feb 18;14:e20828. doi: 10.7717/peerj.20828 (PMC12924651; doi:10.7717/peerj.20828)
Supplement: Supplemental Information 1 [file peerj-14-20828-s001.xlsx]

## Sheet: YouTube Video Değerlendirmesi
Video title (Original)	English translation of the video title	Video URL	Upload Date	Video Duration	YouTube Channel Name	YouTube Channel Subscriber Count	YouTube Channel Type	Video View Count	Video Like Count	Video Dislike Count	Video Comment Count	Video Content	Presentation Style	Narrator	Purpose	Is the source of information specified?	Is the information up to date?	Is the HPV vaccine explicitly recommended in the video?	Is the HPV vaccine hesitancy or opposition reflected in the video?	DISCERN Source	JAMA Source	How many days ago was the video uploaded?	Video Like Ratio	Video View Rate	VPI Source	Video Watch Date
										Hpv aşısı “HPV vaccine”
Bunu yapmak zorundaydım	I had to do it.	https://www.youtube.com/shorts/wIO2okT0Q7o	2023-12-16	00:00:50	Ece Taşer	290000	Private YouTube Channel	2260592	49000	0	1444	Vaccine	Patient Experience	Patient	Sharing of Experience	No	Yes	Yes	No	42	3	568	100	3979.92	3979.92	2025-07-06
HPV Aşısı Kimlere Yapılabilir?	Who can get the HPV vaccine?	https://www.youtube.com/watch?v=I5s2GOHNIPQ	2021-02-15	00:01:45	Kadın Sağlığı TV	77900	News-TV Channel	1035364	2400	0	31	Vaccine	News/Interview	Physician	Informative	No	Yes	Yes	No	45	1	1602	100	646.295	646.295	2025-07-06
Doğum Kontrolü, Akıntılar Ne Anlama Geliyor?, HPV Aşısı, Polikistik Over @Dr. Telce Ayşen | LARAYLA	Contraception; Clinical Significance of Vaginal Discharge; HPV Vaccination; Polycystic Ovary Syndrome @Dr. Telce Ayşen | LARAYLA	https://www.youtube.com/watch?v=zxZgBClOrug	2022-03-06	00:34:52	Inner Platform	131000	News-TV Channel	298196	5200	0	326	General Information	News/Interview	Physician	Informative	No	No	Yes	No	37	2	1218	100	244.824	244.824	2025-07-06
İncellerin HPV aşısı terörü	HPV Vaccine–Related Fearmongering within Incel Communities	https://www.youtube.com/shorts/s39h8zMKhzY	2023-12-27	00:00:59	Nevşin Mengü	849000	News-TV Channel	251067	7000	0	510	Vaccine	News/Interview	Unidentified narrator	Discussion	No	No	No	No	16	0	557	100	450.749	450.749	2025-07-06
HPV AŞISI İLK DOZ 💉	HPV Vaccine: First Dose 💉	https://www.youtube.com/shorts/itrHsL9hmHM	2022-07-31	00:00:15	Prof. Dr. Hüseyin Cengiz	527000	Healthcare Professional	252000	1100	0	172	Vaccine	Patient Experience	Physician	Promotion	No	Yes	Yes	No	32	1	1071	100	235.294	235.294	2025-07-06
HPV Virüsü Nedir? Nasıl Bulaşır ve Tedavi Yöntemleri Nelerdir?	What Is the Human Papillomavirus (HPV)? How Is It Transmitted, and What Are the Treatment Options?	https://www.youtube.com/watch?v=AjI6ZHIqGXQ	2022-01-14	00:06:44	Medipol Sağlık Grubu	35900	Private Hospital	194011	1200	0	172	General Information	Expert Commentary	Physician	Informative	No	Yes	Yes	No	77	4	1269	100	152.885	152.885	2025-07-06
#hpv aşısı ile korunmak mümkün ! #genitalsiğil #doktor #sağlık	#ProtectionIsPossibleWithTheHPVVaccine #GenitalWarts #Physician #Health	https://www.youtube.com/shorts/s1TF_ZQkxgc	2022-09-18	00:00:11	Prof.Dr. Elif Şahin Horasan	23500	Healthcare Professional	191153	0	0	0	General Information	Expert Commentary	Physician	Informative	No	No	Yes	No	23	0	1022	#DIV/0!	187.038	#DIV/0!	2025-07-06
HPV Aşısı 🎤 Eda Kibar	HPV Vaccination 🎤 Eda Kibar	https://www.youtube.com/shorts/T7IoT85yAgE	2024-07-07	00:00:43	TuzBiber Stand-Up	418000	Private YouTube Channel	171777	2100	0	225	Vaccine	Patient Experience	Unidentified narrator	Sharing of Experience	No	No	Yes	No	19	1	364	100	471.915	471.915	2025-07-06
Prof. Dr. Canan Karatay, HPV aşısına neden karşı çıkıyor? | Neler Oluyor Hayatta	Why Does Prof. Dr. Canan Karatay Oppose the HPV Vaccine? | What Is Happening in Life	https://www.youtube.com/watch?v=CydoAzYseyI	2024-01-08	00:14:30	Neler Oluyor Hayatta?	36600	News-TV Channel	111441	1700	0	451	Vaccine	News/Interview	Physician	Inducement	No	No	No	Yes	22	1	545	100	204.479	204.479	2025-07-06
HPV Virüsü, Genital Siğiller ve Rahim Ağzı Kanseri Aşısı (3 Boyutlu Animasyon Anlatımı)	HPV Virus, Genital Warts, and the Cervical Cancer Vaccine (3D Animated Explanation)	https://www.youtube.com/watch?v=see_essBS78	2016-06-06	00:38:42	Op.Dr. Banu ÇİFTÇİ	258000	Healthcare Professional	94962	1000	0	7	General Information	Expert Commentary	Physician	Informative	Yes	No	Yes	No	75	4	3317	100	28.6289	28.6289	2025-07-06
HPV Bulaştıktan Sonra Vücuttan Nasıl Atılır?	How Is HPV Cleared from the Body After Infection?	https://www.youtube.com/watch?v=mVd5F9nes8k	2021-05-11	00:04:24	Op. Dr. Meral Sönmezer	36400	Healthcare Professional	68826	747	0	262	Transmission	Expert Commentary	Physician	Informative	No	Yes	Yes	No	47	1	1517	100	45.3698	45.3698	2025-07-06
HPV Aşısı | Op. Dr. Elif Didem ULUSOY | #kadınsağlığı #kadındoğum #hpv	HPV Vaccination | Op. Dr. Elif Didem Ulusoy | #WomensHealth #ObstetricsAndGynecology #HPV	https://www.youtube.com/shorts/vWtP40r_utw	2023-08-20	00:00:24	Op. Dr. Elif Didem Ulusoy	255000	Healthcare Professional	64553	493	0	5	Vaccine	Patient Experience	Physician	Inducement	No	Yes	Yes	No	22	0	686	100	94.1006	94.1006	2025-07-06
HPV aşısı, felç mi yapıyor? Prof. Dr. Canan Karatay cevaplıyor! | Neler Oluyor Hayatta	Does the HPV Vaccine Cause Paralysis? Prof. Dr. Canan Karatay Responds | What Is Happening in Life	https://www.youtube.com/watch?v=DMnbz5egACk	2024-01-08	00:15:59	Neler Oluyor Hayatta?	36600	News-TV Channel	43407	672	0	246	Vaccine	News/Interview	Physician	Informative	No	No	No	Yes	25	1	545	100	79.6459	79.6459	2025-07-06
Mansur Yavaş: Kadınlarımıza HPV aşı uygulamasını başlatacağız #shorts	Mansur Yavaş: We Will Launch HPV Vaccination for Women #Shorts	https://www.youtube.com/shorts/kOMtb0vinhk	2024-05-11	00:00:25	Gazete Duvar	638000	News-TV Channel	37753	1200	0	75	Vaccine	News/Interview	Unidentified narrator	Informative	No	Yes	Yes	No	30	1	421	100	89.6746	89.6746	2025-07-06
HPV aşı	HPV Vaccination 🎤 Eda Kibar	https://www.youtube.com/shorts/yaKLodsDqRU	2023-03-22	00:00:35	Prof. Dr. Hüseyin Cengiz	527000	Healthcare Professional	35098	323	0	13	Vaccine	Patient Experience	Physician	Promotion	No	Yes	Yes	No	24	1	837	100	41.9331	41.9331	2025-07-06
HPV Testi ve HPV Aşısı Hakkında Önemli Bilgiler! #hpvvirus #hpvaşısı #hpvtesti #kanser #erkenteşhis	Important Information About the HPV Test and the HPV Vaccine! #HPVVirus #HPVVaccine #HPVTest #Cancer #EarlyDetection	https://www.youtube.com/shorts/HN1__yaeU3Q	2025-05-11	00:01:35	Op. Dr. Gönül Çimen	284000	Healthcare Professional	36106	83	0	0	General Information	Expert Commentary	Physician	Informative	No	Yes	Yes	No	31	2	56	100	644.75	644.75	2025-07-06
HPV AŞISI 3. DOZ 💉	HPV Vaccine: Third Dose 💉	https://www.youtube.com/shorts/RjXcRCvAWME	2022-05-09	00:00:15	Prof. Dr. Hüseyin Cengiz	527000	Healthcare Professional	29424	206	0	13	Vaccine	Patient Experience	Physician	Promotion	No	Yes	Yes	No	32	1	1154	100	25.4974	25.4974	2025-07-06
Cinsel birliktelik yaşamış bir kişiye yapılan HPV aşısı koruyucu mudur?	Is the HPV vaccine protective in individuals who have already been sexually active?	https://www.youtube.com/watch?v=ZZiw2L8f7TU	2014-07-25	00:01:57	acibademsaglikgrubu	140000	Private Hospital	26902	97	0	disabled	Vaccine	Expert Commentary	Physician	Informative	No	No	No	No	19	1	3999	100	6.72718	6.72718	2025-07-06
HPV Aşısı Nedir? | DOKTOR GÖRÜŞÜ #13 | Prof. Dr. Sırrı Bektaş	What Is the HPV Vaccine? | Medical Opinion #13 | Prof. Dr. Sırrı Bektaş	https://www.youtube.com/watch?v=PJxkhsaK5S4	2023-03-11	00:02:21	Argi TV (Sağlıklı Yaşam)	8550	Private YouTube Channel	26696	12	0	0	Vaccine	Expert Commentary	Physician	Informative	No	Yes	Yes	No	30	1	848	100	31.4811	31.4811	2025-07-06
Genital siğilim var, HPV aşısı olmalı mıyım? #hpv #genitalsiğil	I Have Genital Warts—Should I Receive the HPV Vaccine? #HPV #GenitalWarts	https://www.youtube.com/shorts/YtWvBN7rK2c	2023-02-01	00:00:07	Prof.Dr. Elif Şahin Horasan	23500	Healthcare Professional	175223	715	0	disabled	Vaccine	Expert Commentary	Physician	Informative	No	Yes	No	No	24	2	886	100	197.769	197.769	2025-07-06
HPV nedir? HPV aşısı neden önemli?	What Is HPV? Why Is the HPV Vaccine Important?	https://www.youtube.com/shorts/WkvcHD8PTSo	2024-01-12	00:00:44	plus90	852000	News-TV Channel	38078	705	0	72	Vaccine	Patient Experience	Patient	Inducement	No	Yes	Yes	No	28	0	541	100	70.3845	70.3845	2025-07-06
HPV AŞISI UYGULAMASI 💉💉💉	HPV Vaccine Administration 💉💉💉	https://www.youtube.com/shorts/xoQMbxL5NGA	2022-06-14	00:00:13	Prof. Dr. Hüseyin Cengiz	527000	Healthcare Professional	31350	233	0	16	Vaccine	Patient Experience	Physician	Promotion	No	Yes	Yes	No	32	1	1118	100	28.0411	28.0411	2025-07-06
Hpv’den kurtulmak aslında kolay ☺️💜 #sağlık #hpv	Getting rid of HPV is actually easy ☺️💜 #Health #HPV	https://www.youtube.com/shorts/GKTeMNArYp4	2024-01-21	00:00:47	Başer Clinic	8000	Private Hospital	31249	0	0	249	Treatment and Prevention	Expert Commentary	Physician	Informative	No	No	Yes	No	40	0	532	#DIV/0!	58.7387	#DIV/0!	2025-07-06
HPV Aşısı: Serviks Kanserine Karşı Güçlü Koruma	HPV Vaccine: Strong Protection Against Cervical Cancer	https://www.youtube.com/shorts/ILvJOiwO4hI	2024-08-20	00:00:10	Prof. Dr. Hüseyin Cengiz	527000	Healthcare Professional	23425	159	0	1	Vaccine	Patient Experience	Physician	Promotion	No	Yes	Yes	No	32	1	320	100	73.2031	73.2031	2025-07-06
Erkekte HPV Nedir? / Prof.Dr. Serkan DEVECİ	What Is HPV in Men? / Prof. Dr. Serkan Deveci	https://www.youtube.com/watch?v=mMCBGwQl6D8	2022-10-10	00:02:01	Galen Laboratuvar Ve Görüntüleme	382	Private Hospital	22338	80	0	28	General Information	Expert Commentary	Physician	Informative	No	No	Yes	No	45	2	1000	100	22.338	22.338	2025-07-06
Hpv Aşısını Ertelemeyin‼️❤️ #gebelik #gebelikbelirtileri	Do Not Delay the HPV Vaccine‼️❤️ #Pregnancy #PregnancySymptoms	https://www.youtube.com/shorts/BLoC4Bfd9vU	2024-12-02	00:01:42	DR SEVAL ZEREN	15800	Healthcare Professional	40807	677	0	17	Vaccine	Expert Commentary	Physician	Informative	No	Yes	Yes	No	49	1	216	100	188.921	188.921	2025-07-06
HPV aşısı yaptırmaya gidiyoruz…	We are going to get the HPV vaccine…	https://www.youtube.com/shorts/zq40ySn6Hhw	2023-04-29	00:00:29	TIPFAK TV	62400	News-TV Channel	19119	185	0	3	Vaccine	Patient Experience	Unidentified narrator	Sharing of Experience	No	Yes	Yes	No	29	0	799	100	23.9287	23.9287	2025-07-06
Koca ‘HPV aşısı'nı soran muhabirle tartıştı: Niye devletin gücünü zayıflatıyorsunuz? #shorts	The President Engaged in a Debate with a Reporter Who Asked About the HPV Vaccine: “Why Are You Undermining the Power of the State?” #Shorts	https://www.youtube.com/shorts/Iz6hseFf0Ig	2024-05-09	00:00:56	Gazete Duvar	638000	News-TV Channel	18602	154	0	77	Vaccine	News/Interview	Unidentified narrator	Discussion	No	No	No	No	16	0	423	100	43.9764	43.9764	2025-07-06
HPV aşısı, kanser epilepsi ve felç mi yapıyor | Toksin, Yabancı DNA, MRC-5, Formaldehit | Su Asaad	Does the HPV Vaccine Cause Cancer, Epilepsy, or Paralysis? | Toxins, Foreign DNA, MRC-5, Formaldehyde | Su Asaad	https://www.youtube.com/watch?v=tHZGlMDdDvk	2020-12-02	00:30:53	international press	228000	News-TV Channel	18439	506	0	95	Vaccine	News/Interview	Patient	Discussion	No	No	No	Yes	35	1	1677	100	10.9952	10.9952	2025-07-06
HPV AŞISI OLDUM! GERGİN ANLAR + CİLT BAKIMIM | VLOG	Received the HPV Vaccine! Tense Moments + My Skincare Routine | Vlog	https://www.youtube.com/watch?v=GuoceyZxNzk	2021-10-13	00:16:28	Eda Bektaş	59800	Private YouTube Channel	18000	505	0	40	Vaccine	Patient Experience	Patient	Sharing of Experience	No	Yes	Yes	No	22	1	1362	100	13.2159	13.2159	2025-07-06
HPV Enfeksiyonu Geçirenler Aşı Olmalı Mı?	Should Individuals Who Have Had an HPV Infection Receive the Vaccine?	https://www.youtube.com/watch?v=hqq2dwMs69Q	2020-01-29	00:02:10	Başer Clinic	8000	Private Hospital	17647	217	0	174	Vaccine	Expert Commentary	Physician	Informative	No	Yes	Yes	No	45	2	1985	100	8.89018	8.89018	2025-07-06
HPV aşısı nasıl uygulanmalı? #shorts	How Should the HPV Vaccine Be Administered? #Shorts	https://www.youtube.com/shorts/q4U_9nm44SI	2023-01-23	00:00:58	medicalpointizmir	5490	Private Hospital	17714	195	0	20	Vaccine	Expert Commentary	Physician	Informative	No	Yes	Yes	No	37	2	895	100	19.7922	19.7922	2025-07-06
Hpv Nedir ? Hpv Nasıl Bulaşır? Hpv Pozitif Ne Demek? Hpv Kanser Yapar mı?	What Is HPV? How Is HPV Transmitted? What Does HPV Positive Mean? Does HPV Cause Cancer?	https://www.youtube.com/watch?v=pNEznIi9Foo	2022-01-24	00:04:04	Dr. Ayşe Duman	366000	Healthcare Professional	16017	273	0	40	General Information	Expert Commentary	Physician	Informative	No	Yes	No	No	37	2	1259	100	12.722	12.722	2025-07-06
Kızım 15 Yaşında, HPV Aşısı Yaptırmalı Mıyım?	My Daughter Is 15 Years Old—Should She Receive the HPV Vaccine?	https://www.youtube.com/watch?v=V_rKcDnL3uw	2023-01-20	00:01:15	Kadın Sağlığı TV	77900	News-TV Channel	15842	10	0	0	Vaccine	Expert Commentary	Physician	Inducement	No	Yes	Yes	No	22	1	898	100	17.6414	17.6414	2025-07-06
HPV Testi Pozitif Olduğu Durumda Aşının Faydası Var mı?	Is the HPV Vaccine Beneficial When the HPV Test Is Positive?	https://www.youtube.com/shorts/P44FiGgccIs	2022-06-14	00:00:55	Prof. Dr. İlker Kahramanoğlu	1590	Healthcare Professional	32300	397	0	0	Vaccine	Expert Commentary	Physician	Informative	No	Yes	Yes	No	33	2	1119	100	28.8651	28.8651	2025-07-07
#hpvaşısı	#HPVVaccine	https://www.youtube.com/shorts/SUufLactriM	2023-08-23	00:00:18	Prof. Dr. Hüseyin Cengiz	527000	Healthcare Professional	21137	172	0	7	Vaccine	Patient Experience	Physician	Promotion	No	Yes	Yes	No	32	0	684	100	30.902	30.902	2025-07-07
KADINLAR DA ERKEKLER DE HPV AŞISI 💉 OLMALI (HPV aşısı ile ilgili en çok merak edilenler)	Both Women and Men Should Receive the HPV Vaccine 💉 (Most Frequently Asked Questions About the HPV Vaccine)	https://www.youtube.com/watch?v=ZjYLXH-xdk8	2020-03-29	00:10:45	Prof. Dr. Hüseyin Cengiz	527000	Healthcare Professional	14051	277	0	76	Vaccine	Expert Commentary	Physician	Informative	No	Yes	Yes	No	65	2	1926	100	7.29543	7.29543	2025-07-07
HPV aşısı yaptırmak neden önemli?	Why Is It Important to Get the HPV Vaccine?	https://www.youtube.com/shorts/v9-8BNVDsew	2025-05-27	00:00:41	plus90	852000	News-TV Channel	25444	598	0	63	Vaccine	Patient Experience	Patient	Inducement	No	Yes	Yes	No	28	0	41	100	620.585	620.585	2025-07-07
Hpv aşısı yapılmalı mı ?	Should the HPV Vaccine Be Administered?	https://www.youtube.com/watch?v=LAxghTsbqYU	2024-02-01	00:02:14	SUAT KARATAŞ	1670	Private YouTube Channel	12168	52	0	disabled	Vaccine	News/Interview	Unidentified narrator	Discussion	No	Yes	Yes	No	36	0	522	100	23.3103	23.3103	2025-07-07
HPV Zararı Var Mı? #HPV Olmalı Mı, Olmamalı Mı? Prof. Dr. Canan Karatay Açıklıyor!	Is the HPV Vaccine Harmful? Should It Be Administered or Not? Prof. Dr. Canan Karatay Explains!	https://www.youtube.com/shorts/Ml3rWJhmAds	2024-01-02	00:00:59	Emel Özuğur	481000	News-TV Channel	16223	463	0	42	Vaccine	News/Interview	Physician	Discussion	No	Yes	No	Yes	27	0	552	100	29.3895	29.3895	2025-07-07
HPV aşısı, virüsü kaptıktan sonra fayda sağlar mı? | Prof. Dr. Ateş KARATEKE	Does the HPV Vaccine Provide Benefits After the Virus Has Been Acquired? | Prof. Dr. Ateş Karateke	https://www.youtube.com/watch?v=rvlew9UaBDY	2020-10-13	00:00:45	Prof. Dr. Ateş Karateke	3100	Healthcare Professional	11866	40	0	3	Vaccine	Expert Commentary	Physician	Informative	No	Yes	No	No	22	1	1728	100	6.8669	6.8669	2025-07-07
HPV aşısı ne zaman yapılmalıdır? Kimlere aşı yapılamaz?	When Should the HPV Vaccine Be Administered? Who Should Not Receive the Vaccine?	https://www.youtube.com/watch?v=6zD0Ofbvzbo	2021-01-12	00:08:06	Prof. Dr. Başak Çetiner Baksu	9620	Healthcare Professional	11789	129	0	18	Vaccine	Expert Commentary	Physician	Informative	No	Yes	Yes	No	61	2	1637	100	7.20159	7.20159	2025-07-07
HPV Aşısı felç yapar mı?	Does the HPV Vaccine Cause Paralysis?	https://www.youtube.com/watch?v=ZQwj5pLGvi0	2024-01-07	00:40:03	Dr. İbrahim Ersoy	186000	Healthcare Professional	11467	251	0	66	Vaccine	News/Interview	Physician	Informative	No	Yes	Yes	No	80	4	547	100	20.9634	20.9634	2025-07-07
HPV AŞILARI	HPV Vaccines	https://www.youtube.com/shorts/rui0iiaPYNQ	2022-12-20	00:00:15	Prof. Dr. Hüseyin Cengiz	527000	Healthcare Professional	10842	100	0	3	Vaccine	Patient Experience	Physician	Promotion	No	Yes	Yes	No	32	0	930	100	11.6581	11.6581	2025-07-07
HPV Oldum. HPV Aşısını Şimdi Olsam İşe Yarar Mı?	I Have HPV. Would Getting the HPV Vaccine Now Still Be Effective?	https://www.youtube.com/watch?v=y7n9ZBgHr1w	2022-06-11	00:02:42	Op. Dr. Meral Sönmezer	36400	Healthcare Professional	10351	130	0	32	Vaccine	Expert Commentary	Physician	Informative	No	Yes	Yes	No	35	2	1122	100	9.22549	9.22549	2025-07-07
Hpv Aşısı Hakkındaki Doğru ve Yanlışlar I Prof. Dr. Taner Usta Anlatıyor.	Facts and Misconceptions About the HPV Vaccine | Explained by Prof. Dr. Taner Usta	https://www.youtube.com/watch?v=ndV6dfqeASk	2021-05-27	02:27:00	Prof. Dr. Taner USTA	6230	Healthcare Professional	10141	39	0	9	Vaccine	News/Interview	Physician	Informative	No	No	Yes	No	31	1	1502	100	6.75166	6.75166	2025-07-07
HPV Aşısı ve Bilinmesi Gerekenler - Prof. Dr. Süleyman Engin Akhan	HPV Vaccination and What You Need to Know – Prof. Dr. Süleyman Engin Akhan	https://www.youtube.com/watch?v=-DCYa7OczUo	2022-01-16	00:55:25	Suleyman Engin Akhan	6820	Healthcare Professional	8670	124	0	21	Vaccine	News/Interview	Physician	Informative	Yes	Yes	Yes	No	71	4	1269	100	6.83215	6.83215	2025-07-08
HPV Aşısı Nedir? HPV Aşısı Kaç Doz Uygulanır? Hpv Aşısı Hakkında Merak Ettikleriniz	What Is the HPV Vaccine? How Many Doses Are Administered? What You Need to Know About the HPV Vaccine	https://www.youtube.com/watch?v=ucRZ-_EaS-U	2022-01-18	00:02:06	Esra Çabuk Cömert	57200	Healthcare Professional	8172	22	0	29	Vaccine	Expert Commentary	Physician	Informative	No	Yes	Yes	No	42	2	1267	100	6.44988	6.44988	2025-07-08
HPV Aşısı %100 Korur mu? I Op. Dr. Âzer Aras Uluğ	Does the HPV Vaccine Provide 100% Protection? | Op. Dr. Âzer Aras Uluğ	https://www.youtube.com/shorts/-MxBaMo3Aig	2024-10-13	00:00:40	Op. Dr. Azer Aras Uluğ	196000	Healthcare Professional	14793	261	0	3	Vaccine	Expert Commentary	Physician	Informative	No	Yes	Yes	No	52	2	268	100	55.1978	55.1978	2025-07-08
HPV aşısı nedir, neden önemli?	What Is the HPV Vaccine, and Why Is It Important?	https://www.youtube.com/shorts/AR_UKSVfpzg	2025-06-20	00:00:50	BBC News Türkçe	1130000	News-TV Channel	19171	361	0	48	Vaccine	News/Interview	Unidentified narrator	Informative	No	Yes	Yes	No	48	1	18	100	1065.06	1065.06	2025-07-08
Human Papilloma Virüs (HPV) nedir?	What Is the Human Papillomavirus (HPV)?	https://www.youtube.com/shorts/jXBfye4APFA	2025-05-25	00:00:35	plus90	852000	News-TV Channel	15442	294	0	50	Vaccine	Patient Experience	Patient	Inducement	No	No	Yes	No	35	0	44	100	350.955	350.955	2025-07-08
“HPV Pozitif Olmak, Rahim Ağzı Kanseri Olmak Demek Değildir” | Doç. Dr. Mine Dağgez	“Being HPV-Positive Does Not Mean Having Cervical Cancer” | Assoc. Prof. Dr. Mine Dağgez	https://www.youtube.com/watch?v=E9INDm3MOk8	2025-01-22	00:23:59	Haberlercom	320000	News-TV Channel	7444	43	0	10	Vaccine	News/Interview	Physician	Informative	No	Yes	Yes	No	76	4	167	100	44.5749	44.5749	2025-07-08
Türkiye'deki HPV (Siğil) Aşıları Gardasil 4 ve Gardasil 9 Hakkında Detaylar - IDEA Klinik	Details About HPV (Wart) Vaccines in Turkey: Gardasil 4 and Gardasil 9 – IDEA Clinic	https://www.youtube.com/watch?v=sbxwTzDnIcA	2023-01-12	00:02:27	Idea Klinik	2990	Private Hospital	7061	43	0	22	Vaccine	Expert Commentary	Physician	Promotion	No	Yes	Yes	No	53	2	908	100	7.77643	7.77643	2025-07-08
HPV Aşısı Nedir? | HPV Virüsü Aşısı Kimlere ve Kaç Yaşında Yapılır?	What Is the HPV Vaccine? | Who Should Receive the HPV Virus Vaccine and at What Age?	https://www.youtube.com/watch?v=CR7U4vnbHGA	2023-01-23	00:01:45	İhlas Haber Ajansı	1330000	News-TV Channel	7004	29	0	5	Vaccine	News/Interview	Physician	Informative	No	Yes	No	No	35	2	897	100	7.80825	7.80825	2025-07-08
HPV Aşısı, Rahim Ağzı Kanseri Aşısı, HPV Aşısı Yan Etkileri Fiyatı Ücreti Nerede Kimlere Yapılır	HPV Vaccine, Cervical Cancer Vaccine, Side Effects of the HPV Vaccine, Cost and Pricing, Where It Is Available, and Who Should Receive It	https://www.youtube.com/watch?v=JICeSmY-8u0	2013-06-27	00:03:38	Nevra Topalismailoğlu	3070	Healthcare Professional	6776	0	0	0	Vaccine	Expert Commentary	Physician	Informative	No	No	Yes	No	46	2	4394	#DIV/0!	1.5421	#DIV/0!	2025-07-08
HPV ve HPV Aşıları & En Sık Sorulan Sorular (Antalya HPV)	HPV and HPV Vaccines & Frequently Asked Questions (Antalya HPV)	https://www.youtube.com/watch?v=E5yUJkwLkW8	2019-05-02	00:36:04	Op.Dr. Niyazi Umut Özdemir	4490	Healthcare Professional	6594	91	0	6	Vaccine	Expert Commentary	Physician	Informative	No	No	Yes	No	68	2	2259	100	2.91899	2.91899	2025-07-08
HPV aşısı kaç yaşına kadar yapılır?	Up to What Age Can the HPV Vaccine Be Administered?	https://www.youtube.com/shorts/nSmLLEmf9OM	2025-06-13	00:00:29	plus90	852000	News-TV Channel	15375	233	0	8	Vaccine	Animation	Unidentified narrator	Informative	Yes	Yes	Yes	No	51	3	25	100	615	615	2025-07-08
HPV aşısı nedir?	What Is the HPV Vaccine?	https://www.youtube.com/watch?v=R02PR6dKxDA	2013-12-28	00:00:38	Sağlık	120000	News-TV Channel	6341	14	0	3	Vaccine	Expert Commentary	Physician	Informative	No	No	No	No	29	2	4210	100	1.50618	1.50618	2025-07-08
Hpv Aşısı Nedir? Nasıl Uygulanır? Hpv Virüsü veya Genital Siğil Varken Aşı Olunabilir Mi?	What Is the HPV Vaccine? How Is It Administered? Can Vaccination Be Given When HPV Infection or Genital Warts Are Present?	https://www.youtube.com/watch?v=5-ORyAeRgwE	2023-06-12	00:04:43	Dr. Seda Tamsoy Atlıman	3040	Healthcare Professional	6614	21	0	14	Vaccine	Expert Commentary	Physician	Informative	No	Yes	Yes	No	58	2	760	100	8.70263	8.70263	2025-07-11
💉 HPV Aşısının Önemi: Sağlık Kalkanı! 🛡️ #SağlıkBilinci 🌟	💉 The Importance of the HPV Vaccine: A Shield for Health 🛡️ #HealthAwareness 🌟	https://www.youtube.com/shorts/HCBUCB4rlJs	2024-01-27	00:00:36	Prof. Dr. Hüseyin Cengiz	527000	Healthcare Professional	6322	124	0	4	Vaccine	Patient Experience	Physician	Sharing of Experience	No	Yes	No	No	40	0	531	100	11.9058	11.9058	2025-07-11
HPV NEDİR ? NASIL ÖNLENİR ? KAÇ HPV AŞISI VAR, FARKLARI NE ? PROF. DR. M. FARUK KÖSE ANLATIYOR	What Is HPV? How Can It Be Prevented? How Many HPV Vaccines Are There, and What Are the Differences? Explained by Prof. Dr. M. Faruk Köse	https://www.youtube.com/watch?v=vxkiJJrk23s	2025-05-22	00:15:55	Özlem Gürses	688000	News-TV Channel	6115	269	0	33	General Information	News/Interview	Physician	Informative	No	Yes	Yes	No	76	2	50	100	122.3	122.3	2025-07-11
HPV Aşısı Ne Zaman Yapılmalı? | DOKTOR GÖRÜŞÜ #44 | Uzm. Dr. Gizem Güvener	When Should the HPV Vaccine Be Administered? | Medical Opinion #44 | Uzm. Dr. Gizem Güvener	https://www.youtube.com/watch?v=WsqwwG54khc	2023-05-24	00:00:56	Argi TV (Sağlıklı Yaşam)	8580	News-TV Channel	5809	8	0	0	Vaccine	News/Interview	Physician	Informative	No	Yes	Yes	No	54	2	779	100	7.457	7.457	2025-07-11
Hpv Aşısı Hpv Bulaştıktan Sonra Yapılır Mı?	Can the HPV Vaccine Be Administered After HPV Infection Has Occurred?	https://www.youtube.com/watch?v=JrZGG89dWC0	2022-12-10	00:01:51	Doç. Dr. Aydın Köşüş	2120	Healthcare Professional	5871	31	0	19	Vaccine	Expert Commentary	Physician	Informative	No	Yes	Yes	No	49	2	944	100	6.21928	6.21928	2025-07-11
HPV aşısı yaptırmadan önce HPV testi yaptırmak gerekir mi?	Is HPV testing necessary before receiving the HPV vaccine?	https://www.youtube.com/watch?v=xB079m-P2ik	2015-05-11	00:01:12	acibademsaglikgrubu	140000	Private Hospital	5596	23	0	disabled	Screening	Expert Commentary	Physician	Informative	No	No	No	No	33	2	3714	100	1.50673	1.50673	2025-07-11
HPV aşısının yan etkisi var mıdır?	Does the HPV vaccine have any side effects?	https://www.youtube.com/watch?v=nEdsXlCZ3p4	2015-01-29	00:00:37	acibademsaglikgrubu	140000	Private Hospital	5521	12	0	disabled	Vaccine	Expert Commentary	Physician	Informative	No	No	No	No	41	2	3816	100	1.4468	1.4468	2025-07-11
Hpv Aşısını Kimler Yaptırmalı	Who Should Receive the HPV Vaccine?	https://www.youtube.com/watch?v=3HdH8LioNKI	2025-02-03	00:03:07	Tvforeverylife	54300	Private YouTube Channel	5517	12	0	1	Vaccine	News/Interview	Physician	Informative	No	No	Yes	No	64	2	158	100	34.9177	34.9177	2025-07-11
HPV aşısı neden önemli?	Why Is the HPV Vaccine Important?	https://www.youtube.com/shorts/C7s2e29vRp8	2025-06-13	00:00:56	DW Türkçe	897000	News-TV Channel	13227	263	0	38	Vaccine	Animation	Unidentified narrator	Informative	No	Yes	No	No	42	0	28	100	472.393	472.393	2025-07-11
HPV aşıları felç yapar mı? - Prof.Dr. Eralp Başer	Do HPV Vaccines Cause Paralysis? – Prof. Dr. Eralp Başer	https://www.youtube.com/watch?v=sAWOhjOZhmo	2024-01-12	00:05:57	Başer Clinic	8000	Private Hospital	5260	82	0	147	Vaccine	Expert Commentary	Physician	Informative	Yes	Yes	Yes	No	80	4	546	100	9.6337	9.6337	2025-07-11
Türkiye'de HPV Aşısı Kimlere Yapılır?	Who Is Eligible to Receive the HPV Vaccine in Turkey?	https://www.youtube.com/watch?v=xGzNzJgyxhE	2021-03-11	00:03:39	Sağlığım İçin Herşey	100000	Private YouTube Channel	4952	21	0	2	Vaccine	News/Interview	Physician	Informative	No	No	No	No	37	1	1583	100	3.12824	3.12824	2025-07-11
Sadece tek bir doz HPV aşısı korunma için yeterli!	A Single Dose of the HPV Vaccine Is Sufficient for Protection!	https://www.youtube.com/watch?v=P7Qm9we4Of4	2024-02-27	00:02:41	Başer Clinic	8000	Private Hospital	4998	74	0	139	Vaccine	Expert Commentary	Physician	Informative	Yes	Yes	Yes	No	75	4	500	100	9.996	9.996	2025-07-11
HPV Aşısı, Gardasil 9 Nedir? Hangi Tip Virüslerde Etkili?	What Is the HPV Vaccine, Gardasil 9? Which Virus Types Is It Effective Against?	https://www.youtube.com/watch?v=TBjbtaLyjRg	2023-03-22	00:00:55	Op. Dr. Seher Şirin	910	Healthcare Professional	4515	15	0	5	Vaccine	Expert Commentary	Physician	Promotion	No	Yes	Yes	No	48	1	842	100	5.36223	5.36223	2025-07-11
Genital siğiller nasıl geçer? HPV'den korunma yolları nelerdir? HPV aşısını kimler yaptırmalı?	How Do Genital Warts Resolve? What Are the Methods of Protection Against HPV? Who Should Receive the HPV Vaccine?	https://www.youtube.com/watch?v=l3qaaBRJnmA	2021-02-21	00:15:44	Uzm. Dr. Şeyma Demirci	8870	Healthcare Professional	4403	96	0	19	General Information	Expert Commentary	Physician	Informative	No	Yes	Yes	No	68	2	1601	100	2.75016	2.75016	2025-07-11
HPV Aşısı (Rahim Ağzı Kanseri Aşısı)	HPV Vaccine (Cervical Cancer Vaccine)	https://www.youtube.com/watch?v=xnTBhMFN2HY	2023-06-15	00:07:36	Dr. Cemal ÜNLÜ	23000	Healthcare Professional	4391	35	0	20	General Information	Expert Commentary	Physician	Informative	No	Yes	Yes	No	51	2	757	100	5.80053	5.80053	2025-07-11
HPV Aşıları Hakkında Gerçekler ve Yalanlar	Facts and Myths About HPV Vaccines	https://www.youtube.com/watch?v=WizcHIvHrXA	2024-03-25	01:34:00	Suleyman Engin Akhan	6820	Healthcare Professional	4249	76	0	8	Vaccine	News/Interview	Physician	Informative	Yes	Yes	Yes	No	80	4	478	100	8.88912	8.88912	2025-07-16
Erkekler eşlerinizin hayatını kurtarabilirsiniz! Genital siğiller ihmale gelmez! Hpv aşısı hayati!	Men, you can save your partners’ lives! Genital warts should not be neglected. The HPV vaccine is vital!	https://www.youtube.com/watch?v=upowUcR71AQ	2022-01-04	00:01:44	Prof. Dr. Saadettin Eskicorapci	194	Healthcare Professional	4015	18	0	11	General Information	Expert Commentary	Physician	Informative	No	Yes	Yes	No	67	2	1289	100	3.11482	3.11482	2025-07-16
Erkekler HPV Aşısı Olabilir mi?	Can Men Receive the HPV Vaccine?	https://www.youtube.com/watch?v=q6csVW9d61w	2017-07-28	00:01:26	Acıbadem Kent Hastanesi	13600	Private Hospital	4008	0	0	0	General Information	Expert Commentary	Physician	Informative	No	No	Yes	No	58	2	2910	#DIV/0!	1.37732	#DIV/0!	2025-07-16
HPV Aşısı Ücretsiz Olsun! #shorts #hpv	Make the HPV Vaccine Free! #Shorts #HPV	https://www.youtube.com/shorts/pBddo41Oj_8	2024-08-08	00:00:54	Gelecek Bilimde	113000	Private YouTube Channel	3951	140	0	5	Vaccine	Patient Experience	Patient	Informative	No	Yes	Yes	No	52	2	342	100	11.5526	11.5526	2025-07-16
HPV aşıları koruyucu mudur?	Are HPV vaccines protective?	https://www.youtube.com/watch?v=4d10DEX0k28	2017-01-05	00:02:50	acibademsaglikgrubu	140000	Private Hospital	3933	15	0	disabled	Vaccine	Expert Commentary	Physician	Informative	No	No	Yes	No	68	2	3114	100	1.26301	1.26301	2025-07-16
HPV Aşısı Kimlere Yapılır!	Who Should Receive the HPV Vaccine?	https://www.youtube.com/shorts/3ZjR475sTes	2025-01-23	00:00:53	Şeref'le Hayata Bakış	1178	Private YouTube Channel	4923	18	0	0	Vaccine	News/Interview	Physician	Informative	No	Yes	Yes	No	44	2	174	100	28.2931	28.2931	2025-07-16
El Teması ile Hpv Bulaşır Mı? Hpv Virüsü Bulaştıktan Sonra Hpv Aşısı Olmak İşe Yarar Mı?	Can HPV Be Transmitted Through Hand Contact? Does Receiving the HPV Vaccine After the Virus Has Been Acquired Provide Any Benefit?	https://www.youtube.com/watch?v=OQS1bV1kGhA	2024-04-15	00:05:26	Prof. Dr. Gamze Sinem Yücel	11500	Healthcare Professional	3796	12	0	3	Transmission	Expert Commentary	Physician	Informative	No	Yes	Yes	No	72	2	457	100	8.30635	8.30635	2025-07-16
HPV Aşısı Sonrası Yan Etkileri Nelerdir? HPV Aşısı Sonrası Duş Alınır mı? Adet Gecikmesi Olur mu?	What Are the Side Effects After the HPV Vaccine? Can You Shower After HPV Vaccination? Does It Cause Menstrual Delay?	https://www.youtube.com/watch?v=i6BAKuVvJsk	2023-11-20	00:02:42	Doç. Dr. Aydın Köşüş	2130	Healthcare Professional	3674	16	0	4	Vaccine	Expert Commentary	Physician	Informative	No	Yes	No	No	54	2	604	100	6.08278	6.08278	2025-07-16
Rahim Ağzı Kanseri!Hpv Aşısı!#mustafabehram #shorts #shortsvideo #istanbul #video	Cervical Cancer! HPV Vaccine! #MustafaBehram #Shorts #ShortsVideo #Istanbul #Video	https://www.youtube.com/shorts/n08D-W_X4C8	2023-12-20	00:00:37	Doç. Dr. Mustafa Behram	22200	Healthcare Professional	3534	0	0	15	Vaccine	Patient Experience	Physician	Promotion	No	Yes	Yes	No	38	1	574	#DIV/0!	6.15679	#DIV/0!	2025-07-16
📌Ücretsiz HPV aşısı uygulaması başladı.	📌 Free HPV vaccination has been launched.	https://www.youtube.com/shorts/d9-w8N-jKCU	2024-05-21	00:00:15	İBB TV	104000	News-TV Channel	4426	116	0	11	Vaccine	News/Interview	Unidentified narrator	Informative	No	No	No	No	26	0	421	100	10.5131	10.5131	2025-07-16
HPV Aşısı Ne Zaman Yaptırılmalı?	When Should the HPV Vaccine Be Administered?	https://www.youtube.com/watch?v=fbnt7Z2fxeg	2023-04-25	00:01:14	Koru Sağlık Grubu	9060	Private Hospital	3358	6	0	disabled	Vaccine	Expert Commentary	Physician	Informative	No	Yes	Yes	No	51	2	813	100	4.13038	4.13038	2025-07-16
HPV (Genital Siğil) Nedir? Kansere Dönüşmesi - HPV Aşısı	What Is HPV (Genital Warts)? Progression to Cancer and the HPV Vaccine	https://www.youtube.com/watch?v=SQB3S5A9zUg	2020-03-02	00:09:23	Prof. Dr. Alparslan Baksu	8750	Healthcare Professional	3355	95	0	3	General Information	Expert Commentary	Physician	Informative	No	Yes	Yes	No	64	2	1962	100	1.70999	1.70999	2025-07-16
HPV Aşısı Nerede Yaptırılır ? #ebebek	Where Can the HPV Vaccine Be Administered? #Ebebek	https://www.youtube.com/watch?v=YJB1Qv6z7IA	2016-11-01	00:00:44	ebebek	207000	Official Institution	3243	6	0	0	Vaccine	News/Interview	Physician	Informative	No	Yes	No	No	46	2	3179	100	1.02013	1.02013	2025-07-16
HPV Aşısı Nedir? Nasıl Yapılır?	What Is the HPV Vaccine? How Is It Administered?	https://www.youtube.com/watch?v=9fvZvK0Q3Yc	2023-07-07	00:01:24	Prof. Dr. Deniz Ulaş	8010	Healthcare Professional	3283	11	0	0	Vaccine	Expert Commentary	Physician	Informative	No	No	Yes	Yes	50	2	740	100	4.43649	4.43649	2025-07-16
HPV Aşısı Felç yapar mı? #drhüseyintapik #hpvvaccine #virus	Does the HPV Vaccine Cause Paralysis? #DrHüseyinTapik #HPVVaccine #Virus	https://www.youtube.com/shorts/ic0EShmVu-k	2024-01-30	00:00:57	Dr. Hüseyin Tapik	26400	Healthcare Professional	3378	51	0	1	Vaccine	Expert Commentary	Physician	Informative	No	Yes	No	No	39	2	533	100	6.33771	6.33771	2025-07-16
Rahim Ağzı Kanseri ve HPV Aşısı // Doç. Dr. Alper Karalök	Cervical Cancer and the HPV Vaccine // Assoc. Prof. Dr. Alper Karalök	https://www.youtube.com/watch?v=7CEcb1e1mes	2020-11-05	00:09:20	Liv Hospital Group	13700	Private Hospital	3203	26	0	3	General Information	News/Interview	Physician	Informative	No	Yes	Yes	No	68	2	1714	100	1.86873	1.86873	2025-07-16
🌟 HPV Hakkında Bilmeniz Gerekenler: Siğiller, Kanserler ve Korunma Yolları 💉🛡️	🌟 What You Need to Know About HPV: Warts, Cancers, and Methods of Prevention 💉🛡️	https://www.youtube.com/watch?v=rDpqNArxrHU	2025-01-21	00:08:01	Prof. Dr. Hüseyin Cengiz	527000	Healthcare Professional	7017	86	0	9	General Information	Expert Commentary	Physician	Informative	No	Yes	Yes	No	64	2	176	100	39.8693	39.8693	2025-07-16
Erkekler de HPV Aşısı Olmalı mıdır?	Should Men Also Receive the HPV Vaccine?	https://www.youtube.com/watch?v=GB3e48g0oBs	2013-09-04	00:01:02	Bahçeci Tüp Bebek	34400	Private Hospital	3056	7	0	0	Vaccine	Expert Commentary	Physician	Informative	No	No	Yes	No	42	2	4333	100	0.705285	0.705285	2025-07-16
HPV Aşısı felç yapar mı?	Does the HPV Vaccine Cause Paralysis?	https://www.youtube.com/shorts/32T8FhDDw5w	2024-01-08	00:00:30	Dr. İbrahim Ersoy	186000	Healthcare Professional	3117	47	0	0	Vaccine	News/Interview	Physician	Informative	No	No	No	No	46	1	555	100	5.61622	5.61622	2025-07-16
HPV Aşı Takvimi!	HPV Vaccination Schedule!	https://www.youtube.com/shorts/1xXmershzI4	2025-01-24	00:00:39	Şeref'le Hayata Bakış	1178	Private YouTube Channel	4532	26	0	0	Vaccine	News/Interview	Physician	Informative	No	Yes	No	No	38	2	173	100	26.1965	26.1965	2025-07-16
'HPV Aşısı Rahim Ağzı Kanserinden %93 KORUYOR!'' - Çağla ile Yeni Bir Gün 1349. Bölüm	“The HPV Vaccine Protects Against Cervical Cancer by 93%!” – A New Day with Çağla, Episode 1349	https://www.youtube.com/watch?v=BxheYtpk5Zw	2024-12-27	00:10:15	Çağla ile Yeni Bir Gün	245000	News-TV Channel	3047	27	0	2	Vaccine	News/Interview	Physician	Informative	No	Yes	No	No	60	2	201	100	15.1592	15.1592	2025-07-16
HPV Aşısı Yaptırmalı mıyız? | Doç. Dr. Özgür Yeniel	Should We Get the HPV Vaccine? | Assoc. Prof. Dr. Özgür Yeniel	https://www.youtube.com/shorts/_VMktn8x3hs	2024-03-26	00:00:48	Kadın Sağlığı TV	77900	News-TV Channel	7827	40	0	0	Vaccine	News/Interview	Physician	Informative	No	Yes	Yes	No	46	2	477	100	16.4088	16.4088	2025-07-16
İBB'den Ücretsiz HPV Aşısı, Kimler Yararlanabiliyor? | NTV	Free HPV Vaccination by the Istanbul Metropolitan Municipality (IMM): Who Is Eligible? | NTV	https://www.youtube.com/watch?v=JNwiTbA7Ngg	2024-03-15	00:02:13	NTV	813000	News-TV Channel	2759	13	0	12	Vaccine	News/Interview	Unidentified narrator	Informative	No	Yes	No	No	39	1	488	100	5.65369	5.65369	2025-07-16
HPV aşısı ne kadar süre koruma sağlar? Yan etkileri var mıdır?	How Long Does the HPV Vaccine Provide Protection? Are There Any Side Effects?	https://www.youtube.com/watch?v=bh8HuKGJoNA	2021-09-03	00:00:50	Prof. Dr. Başak Çetiner Baksu	9620	Healthcare Professional	2709	14	0	3	Vaccine	Expert Commentary	Physician	Informative	No	Yes	No	No	51	2	1412	100	1.91856	1.91856	2025-07-16
HPV nedir? HPV Aşısı - Genital siğillerin aşı ile önlenmesi	What Is HPV? HPV Vaccination – Prevention of Genital Warts Through Vaccination	https://www.youtube.com/watch?v=ybitQYSqM5M	2019-04-11	00:06:00	Op.Dr. Zeki SALAR	9690	Healthcare Professional	2627	25	0	0	Vaccine	Expert Commentary	Physician	Informative	No	Yes	Yes	No	64	2	2288	100	1.14816	1.14816	2025-07-16
HPV aşısı	HPV Vaccine	https://www.youtube.com/watch?v=dve89xeatuY	2022-09-27	00:06:56	Pınar Kadiroğulları	5580	Healthcare Professional	2529	37	0	6	Vaccine	Expert Commentary	Physician	Informative	No	Yes	Yes	No	73	2	1023	100	2.47214	2.47214	2025-07-16
Halka sorduk: HPV aşısı nedir, ücretsiz olmalı mı?	We Asked the Public: What Is the HPV Vaccine, and Should It Be Free?	https://www.youtube.com/watch?v=BsclHfNb2H4	2021-11-08	00:02:41	Tele1	1310000	News-TV Channel	2462	86	0	8	Vaccine	News/Interview	Unidentified narrator	Discussion	No	No	No	No	32	1	1346	100	1.82912	1.82912	2025-07-16
HPV Aşısı Müjdesi	Good News About the HPV Vaccine	https://www.youtube.com/watch?v=f-pAFb6YyDQ	2025-06-12	00:00:37	T.C. Sağlık Bakanlığı	343000	Official Institution	2456	29	0	10	Vaccine	News/Interview	Physician	Informative	No	Yes	Yes	No	32	2	34	100	72.2353	72.2353	2025-07-16
Hpv Nedir? ve Nasıl Bulaşır? #hpv #rahimagzikanseri #genitalsigil	What Is HPV and How Is It Transmitted? #HPV #CervicalCancer #GenitalWarts	https://www.youtube.com/shorts/zxbfP9WqNS8	2025-02-05	00:00:56	Suleyman Engin Akhan	6820	Healthcare Professional	5882	25	0	2	General Information	Expert Commentary	Physician	Informative	No	Yes	No	No	32	2	161	100	36.5342	36.5342	2025-07-16
HPV Asisi Nasil Yapilir	How Is the HPV Vaccine Administered?	https://www.youtube.com/watch?v=8oV7DNAieso	2015-11-21	00:01:09	Kanserle Dans	12700	Private YouTube Channel	2268	2	0	0	Vaccine	Expert Commentary	Physician	Informative	No	No	No	No	49	2	3525	100	0.643404	0.643404	2025-07-16
HPV aşısı nedir?	What Is the HPV Vaccine?	https://www.youtube.com/watch?v=0dxfEtbNOUU	2013-07-20	00:01:03	Sağlık	120000	Private YouTube Channel	2304	13	0	2	Vaccine	Expert Commentary	Physician	Informative	No	Yes	Yes	No	54	2	4380	100	0.526027	0.526027	2025-07-17
HPV aşısı nedir?	What Is the HPV Vaccine?	https://www.youtube.com/shorts/b2woifZdXmk	2024-02-13	00:00:42	Prof. Dr. Didem Taştekin	1610	Healthcare Professional	2169	39	0	0	Vaccine	Expert Commentary	Physician	Informative	No	Yes	Yes	No	54	2	532	100	4.07707	4.07707	2025-07-29
HPV aşısını kimler ücretsiz olabilir?	Who Is Eligible to Receive the HPV Vaccine Free of Charge?	https://www.youtube.com/shorts/5Bs-xWT5PG4	2025-04-30	00:00:51	theSheMag	54500	Private YouTube Channel	5290	58	0	1	Vaccine	Animation	Unidentified narrator	Informative	No	No	Yes	No	46	1	90	100	58.7778	58.7778	2025-07-29
Bakan ‘HPV aşısı’ sözünü tutmadı! “Söz verdikten sonra en az 250 kadının öldüğü tahmin ediliyor!”	The Minister Failed to Fulfill the Promise on the HPV Vaccine: “It Is Estimated That at Least 250 Women Died After the Promise Was Made!”	https://www.youtube.com/watch?v=iwX5wwMkcNI	2023-11-19	00:12:50	BirGün TV	475000	News-TV Channel	1808	22	0	3	Vaccine	News/Interview	eczacı	Informative	No	Yes	Yes	No	67	4	618	100	2.92557	2.92557	2025-07-29
Gençliğin Kanayan Yarası: HPV Virüsü ve HPV Aşısı	The Bleeding Wound of Youth: The HPV Virus and the HPV Vaccine	https://www.youtube.com/watch?v=hv5aedmd14M	2023-12-08	00:06:11	JOKER BEY (Puacemiyeti)	26600	Private YouTube Channel	1972	135	0	31	General Information	Animation	Unidentified narrator	Informative	No	No	Yes	No	33	0	599	100	3.29215	3.29215	2025-07-29
HPV Aşısı Ücretsiz Midir? Nasıl Yapılır?- Uzm. Dr. E. Mete Ünal	Is the HPV Vaccine Free? How Is It Administered? – Uzm. Dr. E. Mete Ünal	https://www.youtube.com/watch?v=WcD1QYMx_YY	2023-06-28	00:06:06	Bulutklinik	3980	Private Hospital	1956	6	0	2	General Information	News/Interview	Physician	Informative	No	Yes	Yes	No	50	2	762	100	2.56693	2.56693	2025-07-29
HPV AŞISI (GARDASİL) KİME , NE ZAMAN YAPILMALI ?	HPV Vaccine (Gardasil): To Whom and When Should It Be Administered?	https://www.youtube.com/watch?v=YhJqdph5hw0	2021-09-12	00:00:51	Op. Dr. Hacer Sadıkoğlu -Jinekolog-Genital Estetik	2330	Healthcare Professional	1967	20	0	0	Vaccine	Expert Commentary	Physician	Informative	No	Yes	Yes	No	54	2	1416	100	1.38912	1.38912	2025-07-29
HPV Aşısı!	HPV Vaccine!	https://www.youtube.com/shorts/O280S_1CPZg	2024-10-30	00:00:50	Şeref'le Hayata Bakış	1178	Private YouTube Channel	2648	18	0	0	Vaccine	News/Interview	Physician	Informative	No	Yes	Yes	No	45	2	272	100	9.73529	9.73529	2025-07-29
HPV Aşısı Yan Etkileri ? #ebebek	Side Effects of the HPV Vaccine? #Ebebek	https://www.youtube.com/watch?v=1a4soqW90hY	2016-11-01	00:01:12	ebebek	207000	Official Institution	1854	3	0	0	Vaccine	News/Interview	Physician	Informative	No	No	Yes	No	50	2	3192	100	0.580827	0.580827	2025-07-29
HPV AŞISI (GARDASİL) HAKKINDA MERAK EDİLENLER - HPV AŞISI - GARDASİL AŞISI - DOÇ. DR. NERMİN KÖŞÜŞ	Frequently Asked Questions About the HPV Vaccine (Gardasil) – HPV Vaccine – Gardasil Vaccine – Assoc. Prof. Dr. Nermin Köşüş	https://www.youtube.com/watch?v=LONOrbAI9Y0	2019-04-17	00:04:05	Ankara Jinekolog Doç. Dr. Nermin Köşüş	4630	Healthcare Professional	1804	11	0	5	Vaccine	Expert Commentary	Physician	Informative	No	No	Yes	No	62	2	2295	100	0.786057	0.786057	2025-07-29
Oralsex sigaradan daha tehlikeli boğaz kanseri riskini artırabilir. koruma tek doz HPV aşısı	Oral sex may increase the risk of throat cancer and may be more dangerous than smoking. Protection with a single dose of the HPV vaccine.	https://www.youtube.com/shorts/uCU8ScVaSyg	2024-05-17	00:00:51	international press	228000	News-TV Channel	1871	56	0	3	Vaccine	News/Interview	Physician	Informative	No	No	Yes	No	44	2	438	100	4.27169	4.27169	2025-07-29
HPV Aşısı Yaş Sınırı - Hangi Yaş Grubu Bu Aşıyı Yaptırabilir?	HPV Vaccine Age Limit – Which Age Groups Can Receive This Vaccine?	https://www.youtube.com/watch?v=j2wszTyIhqo	2020-02-20	00:01:33	Op. Dr. Meral Sönmezer	36500	Healthcare Professional	1758	16	0	0	Vaccine	Expert Commentary	Physician	Informative	No	Yes	Yes	No	45	2	1986	100	0.885196	0.885196	2025-07-29
HPV Aşısı Ne Zaman Yapılır?	When Is the HPV Vaccine Administered?	https://www.youtube.com/shorts/2EnCk9fZxTg	2022-11-22	00:00:50	Op.Dr.Özgü Keskin Yılmaz	8800	Healthcare Professional	1915	27	0	disabled	Vaccine	Expert Commentary	Physician	Informative	No	Yes	Yes	No	50	2	980	100	1.95408	1.95408	2025-07-29
HPV Aşısı	HPV Vaccine	https://www.youtube.com/watch?v=hTQ6VgKgwYw	2016-06-14	00:01:07	Dr. Erkan Akan	1330	Healthcare Professional	1705	2	0	0	Vaccine	Expert Commentary	Physician	Informative	No	No	Yes	No	40	2	3332	100	0.511705	0.511705	2025-07-29
HPV Aşısı	HPV Vaccine	https://www.youtube.com/shorts/-2kIzvQiuvQ	2022-11-22	00:00:40	Op.Dr.Özgü Keskin Yılmaz	8800	Healthcare Professional	1842	21	0	disabled	Vaccine	Expert Commentary	Physician	Informative	No	Yes	Yes	No	46	2	980	100	1.87959	1.87959	2025-07-29
HPV Aşısı ve Smear Testi | Geleceğimizde Sağlık Var - 9. Bölüm | Medical Point İzmir	HPV Vaccine and Pap Smear Test | Health in Our Future – Episode 9 | Medical Point İzmir	https://www.youtube.com/watch?v=m38VH4urW2g	2021-04-28	00:14:48	İEÜ Medical Point	5510	Private Hospital	1643	21	0	3	General Information	News/Interview	Physician	Informative	No	Yes	Yes	No	64	4	1553	100	1.05795	1.05795	2025-07-29
Ecem Taşer'e HPV Aşısı Linci!	HPV Vaccine–Related Harassment Targeting Ecem Taşer!	https://www.youtube.com/watch?v=xctlYxSXOjM	2023-12-27	00:02:41	Ossi	108000	Private YouTube Channel	1661	4	0	6	Vaccine	News/Interview	Unidentified narrator	Discussion	No	No	No	No	22	0	580	100	2.86379	2.86379	2025-07-29
HPV aşısı davasında kritik rapor... 22 Ocak 2022 Gülbin Tosun ile FOX Ana Haber Hafta Sonu	Critical Report in the HPV Vaccine Lawsuit… January 22, 2022 | FOX Weekend News with Gülbin Tosun	https://www.youtube.com/watch?v=GEq90RMAB5g	2022-01-22	00:01:45	NOW Haber	800000	News-TV Channel	2037	19	0	0	Vaccine	News/Interview	Unidentified narrator	Informative	No	No	No	No	36	1	1285	100	1.58521	1.58521	2025-07-30
HPV Aşısı Hakkında Bilmeniz Gerekenler ‪@EceTaser‬	What You Need to Know About the HPV Vaccine | @EceTaser	https://www.youtube.com/shorts/RKgSONROY6g	2023-12-27	00:00:59	Doktor Mahmut	23000	Healthcare Professional	1887	60	0	6	Vaccine	Expert Commentary	Physician	Informative	No	Yes	Yes	No	37	2	581	100	3.24785	3.24785	2025-07-30
10 Dadikada HPV Tedavisi #kısırlık #doktor	HPV Treatment in 10 Minutes #Infertility #Physician	https://www.youtube.com/shorts/GsI_3gJGDMU	2024-07-06	00:00:32	DR. MUHSİN BALABAN	25700	Private Hospital	39417	206	0	58	Treatment and Prevention	Expert Commentary	Physician	Inducement	No	Yes	Yes	No	60	2	389	100	101.329	101.329	2025-07-30
HPV nedir? | "Tanı almakta geciktiğin için kanser olabilirsin"	What Is HPV? | “You May Develop Cancer Because You Were Diagnosed Late”	https://www.youtube.com/watch?v=LkiG4KFHrvY	2022-05-25	00:11:08	plus90	852000	News-TV Channel	239438	3300	0	986	General Information	News/Interview	Patient	Informative	Yes	Yes	Yes	No	67	4	1162	100	206.057	206.057	2025-07-30
HPV Aşısı, Zevkin Kalıcılığı ve Dövme Meselesi | Deliriyo Muyuz?	The HPV Vaccine, the Persistence of Pleasure, and the Tattoo Debate | Are We Going Crazy?	https://www.youtube.com/watch?v=K6ot-yIvuyY	2025-06-18	00:19:42	Deliriyo muyuz?	13800	Private YouTube Channel	1637	75	0	6	Vaccine	News/Interview	Unidentified narrator	Informative	No	No	Yes	No	24	1	42	100	38.9762	38.9762	2025-07-30
HPV Aşısı Kimlere Uygulanmalı? / Doç. Dr. Mustafa Behram / Ece Erken ile Haftanın Uzmanları	Who Should Receive the HPV Vaccine? / Assoc. Prof. Dr. Mustafa Behram / Experts of the Week with Ece Erken	https://www.youtube.com/watch?v=FJk2g4rrtj0	2024-10-23	00:10:35	Kadınca TV	22800	News-TV Channel	1598	0	0	0	Vaccine	News/Interview	Physician	Informative	No	Yes	Yes	No	67	2	280	#DIV/0!	5.70714	#DIV/0!	2025-07-30
Rahim Ağzı Kanseri Önlenebilir mi? HPV Aşıları//Dr. Müjdegül Karaca ile Kadının Mahrem Öyküsü| S2B6	Is Cervical Cancer Preventable? HPV Vaccines // Women’s Intimate Stories with Dr. Müjdegül Karaca | Season 2, Episode 6	https://www.youtube.com/watch?v=uS60pcfJk-s&t=466s	2021-06-18	00:48:51	Gelecek Bilimde	113000	Private YouTube Channel	1527	94	0	4	General Information	News/Interview	Physician	Informative	No	Yes	Yes	No	68	2	1503	100	1.01597	1.01597	2025-07-30
HPV aşısı mücadelesi kazandı - Kadraj 4. Bölüm	The Fight for the HPV Vaccine Has Been Won – Kadraj, Episode 4	https://www.youtube.com/watch?v=M_nk3kcmw4k	2025-07-08	00:09:57	Türkiye Komünist Partisi	24800	Official Institution	1585	260	0	16	Vaccine	News/Interview	Unidentified narrator	Informative	Yes	Yes	Yes	No	52	4	22	100	72.0455	72.0455	2025-07-30
🎥 HPV Pozitifim, Ama Kolposkopi Temiz Çıktı. Şimdi Ne Olacak?	🎥 I Am HPV-Positive, but the Colposcopy Results Are Normal. What Happens Next?	https://www.youtube.com/shorts/5xTNt-pDdMw	2024-11-27	00:01:02	Prof. Dr. Hüseyin Cengiz	527000	Healthcare Professional	2355	45	0	0	General Information	Expert Commentary	Physician	Informative	No	Yes	No	No	43	2	219	100	10.7534	10.7534	2025-07-04
Prezervatif, HPV den korur mu? #hpvaşısı #hpv	Do Condoms Protect Against HPV? #HPVVaccine #HPV	https://www.youtube.com/shorts/ImuA8_x2_F0	2024-09-09	00:00:10	Uzm.Dr. Şirin Çelik	2360	Healthcare Professional	30915	114	0	1	Treatment and Prevention	Expert Commentary	Physician	Informative	No	Yes	Yes	No	48	2	312	100	99.0865	99.0865	2025-07-18
HPV Aşısı Neden Bu Kadar Önemli? #shorts	Why Is the HPV Vaccine So Important? #Shorts	https://www.youtube.com/shorts/2wSi_L21IvI	2024-05-27	00:00:58	Gelecek Bilimde	113000	Private YouTube Channel	2038	92	0	2	General Information	Animation	Unidentified narrator	Informative	No	Yes	Yes	No	40	2	422	100	4.82938	4.82938	2025-07-23
										HPV
HPV virüsünden kurtulmanın kesin yolu nedir? - Prof.Dr. Eralp Başer	What Is the Definitive Way to Eliminate the HPV Virus? – Prof. Dr. Eralp Başer	https://www.youtube.com/watch?v=kpk-_Jl83RY	2024-01-03	00:03:40	Başer Clinic	8000	Private Hospital	69477	1400	0	669	Treatment and Prevention	Expert Commentary	Physician	Informative	No	Yes	No	No	49	2	548	100	126.783	126.783	2025-07-04
#shorts HPV SİĞİLİNİZ VARSA DİKKATLİCE DİNLEYİN	#Shorts If You Have HPV Warts, Listen Carefully	https://www.youtube.com/shorts/I_EaD3i1IW4	2023-10-13	00:00:59	Dr. Yaşar Başağa, MD, FEBU	24600	Healthcare Professional	5208	29	0	0	Treatment and Prevention	Expert Commentary	Physician	Informative	No	Yes	Yes	No	67	2	630	100	8.26667	8.26667	2025-07-04
HPV Belirtileri	Symptoms of HPV	https://www.youtube.com/watch?v=MmX8P0xP4_M	2016-06-16	00:00:37	Dr. Burçin Tunç	3740	Healthcare Professional	18980	23	0	7	General Information	Expert Commentary	Physician	Informative	No	Yes	No	No	38	2	3305	100	5.74281	5.74281	2025-07-04
10 Kadından 8'inin Sorunu: HPV	HPV: A Condition Affecting 8 Out of 10 Women	https://www.youtube.com/watch?v=ImpobCbwZTk	2021-05-14	00:07:26	Güven Hastanesi	15900	Private Hospital	71382	595	0	576	General Information	Expert Commentary	Physician	Informative	No	Yes	Yes	No	72	2	1512	100	47.2103	47.2103	2025-07-04
HPV Tip 16-18’i kaç ayda vücuttan atarız?	How Many Months Does It Take for the Body to Clear HPV Types 16 and 18?	https://www.youtube.com/watch?v=DDoPPlhNAuQ	2017-11-21	00:01:29	Doktorsitesi.com	140000	News-TV Channel	114000	619	0	0	General Information	News/Interview	Physician	Informative	No	Yes	No	No	37	2	2782	100	40.9777	40.9777	2025-07-04
HPV Nedir? Tedavisi Yöntemleri Nelerdir? HPV de En Etkili Tedavi? Prof. Dr. Yavuz Önol	What Is HPV? What Are the Treatment Methods? What Is the Most Effective Treatment for HPV? | Prof. Dr. Yavuz Önol	https://www.youtube.com/shorts/7kXVKHPSsOw	2023-09-19	00:00:57	Prof. Dr. Yavuz Önol	19500	Healthcare Professional	5740	46	0	0	General Information	News/Interview	Physician	Inducement	No	Yes	No	No	46	1	654	100	8.77676	8.77676	2025-07-04
🎥 Bağışıklık Sistemi ve HPV: Vücudumuzun Sessiz Savaşçısı! 🦠	🎥 The Immune System and HPV: Our Body’s Silent Defender! 🦠	https://www.youtube.com/shorts/ij3WTnNGYlU	2024-09-03	00:00:10	Prof. Dr. Hüseyin Cengiz	527000	Healthcare Professional	4477	63	0	0	General Information	Animation	None	Informative	No	No	No	No	22	0	304	100	14.727	14.727	2025-07-04
Rahim ağzı kanseri ve siğil nedeni HPV nasıl saptanır? Hpv Tip 16-18 virüs testi pozitif çıkarsa?	How Is HPV, the Cause of Cervical Cancer and Genital Warts, Detected? What Does It Mean if HPV Type 16–18 Test Results Are Positive?	https://www.youtube.com/watch?v=mWHF9YhGU-4	2022-05-17	00:07:06	Jinekolog Dr. Kağan Kocatepe	347000	Healthcare Professional	43559	305	0	57	Screening	Expert Commentary	Physician	Informative	Yes	Yes	No	No	69	2	1144	100	38.076	38.076	2025-07-04
Sizde HPV olduğunu anlayabilir misiniz?	Can You Tell If You Have HPV?	https://www.youtube.com/watch?v=riyvfYbXUxA	2020-05-01	00:05:39	Başer Clinic	8000	Private Hospital	175997	1900	0	1025	General Information	Expert Commentary	Physician	Informative	No	Yes	No	No	58	2	1890	100	93.1201	93.1201	2025-07-04
Prof. Dr. M. Murat Naki: “HPV enfeksiyonu kaptığımızı anlamayız”	Prof. Dr. M. Murat Naki: “We Do Not Realize When We Acquire an HPV Infection”	https://www.youtube.com/shorts/z-lyO2VVYZo	2024-08-21	00:00:38	Gurmoss	278000	Private YouTube Channel	6197	61	0	2	General Information	News/Interview	Physician	Informative	No	Yes	No	No	36	2	317	100	19.5489	19.5489	2025-07-04
HPV Virüsü Nedir? | Op. Dr. Uğur Doğançe	What Is the HPV Virus? | Op. Dr. Uğur Doğançe	https://www.youtube.com/shorts/DUAZj5HIcbE	2025-01-24	00:00:26	Surp Pırgic Ermeni Hastanesi	2540	Private Hospital	2429	12	0	0	General Information	Expert Commentary	Physician	Informative	No	Yes	No	No	30	2	161	100	15.087	15.087	2025-07-04
HPV virüsü cinsel yol dışında bulaşabilir mi? - HPV cansız yüzeylerde bulunabilir mi?	Can the HPV virus be transmitted through routes other than sexual contact? Can HPV be present on inanimate surfaces?	https://www.youtube.com/watch?v=TKqxlcnpBfc	2021-01-10	00:02:29	Başer Clinic	8000	Private Hospital	30852	319	0	307	Transmission	Expert Commentary	Physician	Informative	No	Yes	No	No	40	2	1636	100	18.8582	18.8582	2025-07-04
HPV Virüsü Kimden, Neden ve Nasıl Bulaşır? HPV Varsa Kanser Kaçınılmaz Mı? (Dr.Meltem Anlatıyor)	From Whom, Why, and How Is the HPV Virus Transmitted? If HPV Is Present, Is Cancer Inevitable? (Explained by Dr. Meltem)	https://www.youtube.com/watch?v=9qh7ByJ1Sb0	2022-06-07	00:04:55	Meltem Aksu Sönmezer	11300	Healthcare Professional	30783	350	0	39	General Information	Expert Commentary	Physician	Informative	No	Yes	No	No	49	2	1123	100	27.4114	27.4114	2025-07-04
HPV'den Tamamen Kurtulmak Mümkün Mü? - Op. Dr. Serkan Demiryoğuran	Is It Possible to Completely Eliminate HPV? – Op. Dr. Serkan Demiryoğuran	https://www.youtube.com/watch?v=jDXmNyWksFU	2022-01-18	00:01:40	Urocore Üroloji ve Cinsel Sağlık Kliniği	3010	Private Hospital	50299	228	0	155	General Information	Expert Commentary	Physician	Informative	No	Yes	No	No	37	2	1263	100	39.825	39.825	2025-07-04
HPV 🌸enfeksiyonuyla pozitif sonuç alan hastaların yaşadığı kaygılar ve bu süreçle başa çıkma yolları	🌸 Anxiety Experienced by Patients Who Test Positive for HPV Infection and Strategies for Coping with This Process	https://www.youtube.com/watch?v=BSwl-FE7cL0	2023-08-12	00:08:20	Prof. Dr. Hüseyin Cengiz	527000	Healthcare Professional	37097	1000	0	113	Rehabilitation	Expert Commentary	Physician	Informative	No	Yes	Yes	No	65	2	692	100	53.6084	53.6084	2025-07-04
HPV nedir?	What Is HPV?	https://www.youtube.com/shorts/5slaWL97Amc	2023-08-14	00:00:36	plus90	852000	News-TV Channel	86214	315	0	68	Vaccine	Animation	Unidentified narrator	Informative	No	Yes	Yes	No	34	1	690	100	124.948	124.948	2025-07-04
HPV Virüsü Nedir? Genital Siğil ve Kanser İlişkisi	What Is the HPV Virus? The Relationship Between Genital Warts and Cancer	https://www.youtube.com/watch?v=jKl9o-zsXKo	2021-01-15	00:10:30	Prof. Dr. Başak Çetiner Baksu	9620	Healthcare Professional	26746	254	0	55	General Information	Expert Commentary	Physician	Informative	No	No	Yes	No	64	2	1631	100	16.3985	16.3985	2025-07-04
HPV: Nasıl anlaşılır? | Doç. Dr. İlker KAHRAMANOĞLU #hpv	HPV: How Is It Detected? | Assoc. Prof. Dr. İlker Kahramanoğlu	https://www.youtube.com/shorts/M8yu6A93yAY	2024-06-28	00:00:46	Prof. Dr. İlker Kahramanoğlu	1580	Healthcare Professional	1029	12	0	0	General Information	Expert Commentary	Physician	Informative	No	Yes	No	No	32	2	371	100	2.77358	2.77358	2025-07-04
HPV testi pozitifse ne yapıyoruz? Detaylı bilgi için: 05539500590 #kadındoğum	What Should Be Done If the HPV Test Is Positive? For Detailed Information: +90 553 950 0590 #ObstetricsAndGynecology	https://www.youtube.com/shorts/0kjtJiS7y9o	2023-09-28	00:00:47	Op.Dr. Çiğdem KARAS	1350	Healthcare Professional	13370	91	0	6	Screening	Expert Commentary	Physician	Inducement	No	Yes	No	No	41	2	645	100	20.7287	20.7287	2025-07-04
#shorts HPV Enfeksiyonu olduğumu partnerim anlar mı?	#Shorts Can My Partner Tell That I Have an HPV Infection?	https://www.youtube.com/shorts/YFUaEDPde4Q	2023-07-18	00:00:46	Dr. Yaşar Başağa, MD, FEBU	24600	Healthcare Professional	1290	7	0	3	Transmission	Expert Commentary	Physician	Informative	No	No	Yes	No	56	2	717	100	1.79916	1.79916	2025-07-04
HPV Pozitif Çıkarsa Ne Olur - Op. Dr. Burcu Karamürsel	What Happens If the HPV Test Is Positive? – Op. Dr. Burcu Karamürsel	https://www.youtube.com/watch?v=JQO7F83sBwg	2024-12-21	00:02:27	Burcu Karamürsel	8830	Healthcare Professional	1378	11	0	1	Treatment and Prevention	Expert Commentary	Physician	Informative	No	Yes	No	No	50	2	195	100	7.06667	7.06667	2025-07-04
HPV Anneden Bebeğe Geçer mi? | Doç. Dr. İlker KAHRAMANOĞLU #hpv	Can HPV Be Transmitted from Mother to Baby? | Assoc. Prof. Dr. İlker Kahramanoğlu	https://www.youtube.com/shorts/bWve01Gwuc4	2023-09-19	00:00:53	Prof. Dr. İlker Kahramanoğlu	1580	Healthcare Professional	2113	33	0	0	Transmission	Expert Commentary	Physician	Informative	No	Yes	No	No	40	2	654	100	3.23089	3.23089	2025-07-04
Ağızda ve boğazda HPV virüsü: Nasıl korunabilirsiniz?	HPV Infection in the Oral Cavity and Throat: How Can You Protect Yourself?	https://www.youtube.com/watch?v=DR-6aG5fplM	2024-02-06	00:05:09	Başer Clinic	8000	Private Hospital	31034	320	0	310	Treatment and Prevention	Expert Commentary	Physician	Informative	No	Yes	Yes	No	68	2	514	100	60.3774	60.3774	2025-07-04
HPV nedir ? Kimlerde görülür ? #hpv	What Is HPV? Who Is Affected? #HPV	https://www.youtube.com/shorts/-B0mEDBg9NA	2025-06-22	00:00:50	Özlem Gürses	683000	News-TV Channel	10897	194	0	7	General Information	News/Interview	Physician	Informative	No	Yes	No	No	38	2	12	100	908.083	908.083	2025-07-04
HPV Belirtileri Nelerdir?	What Are the Symptoms of HPV?	https://www.youtube.com/shorts/kYs8-6z7nbs	2024-08-20	00:00:26	Op.Dr.Özgü Keskin Yılmaz	8800	Healthcare Professional	13567	119	0	0	General Information	Expert Commentary	Physician	Inducement	No	Yes	No	No	40	2	318	100	42.6635	42.6635	2025-07-04
Genital Siğil Kendiliğinden Geçer Mi? #GenitalSiğil #Hpv #GenitalSiğilKendiliğindenGeçerMi	Do Genital Warts Resolve on Their Own? #GenitalWarts #HPV #DoGenitalWartsResolveSpontaneously	https://www.youtube.com/shorts/cqFZ_DGfT1c	2024-02-18	00:00:20	Dr. Seda Tamsoy Atlıman	3040	Healthcare Professional	14541	37	0	27	Signs and Symptoms	Expert Commentary	Physician	Inducement	No	No	No	No	49	2	515	100	28.235	28.235	2025-07-17
Sevgilimde HPV var. Ayrılmalı Mıyım?	My Partner Has HPV. Should I End the Relationship?	https://www.youtube.com/shorts/zJ-VsYWSqtw	2021-12-19	00:00:18	Dr. Berkant OMAN	4030	Healthcare Professional	21736	107	0	12	Rehabilitation	Expert Commentary	Physician	Inducement	No	No	No	No	41	2	1293	100	16.8105	16.8105	2025-07-04
HPV'ye Karşı 3 Temel Besin Maddesi - Prof.Dr. Eralp Başer	Three Key Nutrients Against HPV – Prof. Dr. Eralp Başer	https://www.youtube.com/watch?v=xYEQdXozoPw	2023-07-13	00:03:01	Başer Clinic	8000	Private Hospital	65193	849	0	360	Treatment and Prevention	Expert Commentary	Physician	Inducement	No	Yes	No	No	64	2	722	100	90.295	90.295	2025-07-04
HPV/HIV | KANSER MİYİM?	HPV/HIV | Do I Have Cancer?	https://www.youtube.com/watch?v=hPLwvdjqDU4	2023-09-29	00:10:24	Işıl Ergincan	6590	Private YouTube Channel	103798	1900	0	347	Patient Experience	Patient Experience	Patient	Sharing of Experience	No	Yes	Yes	No	39	1	644	100	161.177	161.177	2025-07-04
Erkekler HPV taşıdıklarını hissedebilirler mi?	Can Men Tell if They Are Carriers of HPV?	https://www.youtube.com/shorts/fp9SXYPjT48	2024-05-20	00:00:34	Başer Clinic	8000	Private Hospital	11503	127	0	13	Signs and Symptoms	Expert Commentary	Physician	Informative	No	Yes	Yes	No	44	2	410	100	28.0561	28.0561	2025-07-04
Hpv'den Korunmak İçin Bunları Yap ! #shorts	Do These to Protect Yourself from HPV! #Shorts	https://www.youtube.com/shorts/gbK1xXN1sLw	2023-10-10	00:00:14	Dr. Doğukan Sökmen	25100	Healthcare Professional	6773	56	0	4	Treatment and Prevention	Expert Commentary	Physician	Informative	No	Yes	No	No	46	2	633	100	10.6998	10.6998	2025-07-04
HPV Virüsü Nasıl Bulaşır	How Is the HPV Virus Transmitted?	https://www.youtube.com/watch?v=1e95msuzBsY	2016-06-16	00:00:50	Dr. Burçin Tunç	3740	Healthcare Professional	25562	63	0	25	Transmission	Expert Commentary	Physician	Informative	No	Yes	No	No	44	2	3305	100	7.73434	7.73434	2025-07-04
HPV'ye karşı 3 destek	Three Supportive Measures Against HPV	https://www.youtube.com/shorts/XJqK6P56uJs	2023-11-01	00:00:45	Başer Clinic	8000	Private Hospital	1591	63	0	4	Treatment and Prevention	Expert Commentary	Physician	Informative	No	Yes	No	No	59	2	611	100	2.60393	2.60393	2025-07-04
Hpv Tedavisi Nasıl Yapılır? #HpvTedavisiNasılYapılır #HpvTedavisi #Hpv	How Is HPV Treated? #HPVTreatment #HPV	https://www.youtube.com/shorts/JD3wDreIM0g	2024-10-30	00:00:43	Dr. Seda Tamsoy Atlıman	3040	Healthcare Professional	930	8	0	0	Treatment and Prevention	Expert Commentary	Physician	Informative	No	Yes	Yes	No	60	2	247	100	3.76518	3.76518	2025-07-04
HPV Virüsü Hakkında Merak Edilenler! #hpv #virus #reels #shortvideo	Frequently Asked Questions About the HPV Virus! #HPV #Virus #Reels #ShortVideo	https://www.youtube.com/shorts/A_z0G6UtDW4	2025-05-17	00:00:33	Sağlıcakla	522000	Private YouTube Channel	5376	30	0	2	General Information	News/Interview	Physician	Informative	No	Yes	No	No	48	2	48	100	112	112	2025-07-04
Erkeklerde HPV virüsü nedir? Belirtileri, tedavisi ve korunma yolları	What Is the HPV Virus in Men? Symptoms, Treatment, and Prevention Methods	https://www.youtube.com/watch?v=C98qDBtrn50	2023-10-19	00:03:50	Medipol Sağlık Grubu	4570	Private Hospital	15954	48	0	15	General Information	Expert Commentary	Physician	Informative	No	Yes	Yes	No	64	2	624	100	25.5673	25.5673	2025-07-04
Erkeklerde HPV Testi Nasıl Yapılıyor? - Op. Dr. Serkan Demiryoğuran	How Is HPV Testing Performed in Men? – Op. Dr. Serkan Demiryoğuran	https://www.youtube.com/shorts/a-SUqrzfg_0	2023-09-22	00:00:32	Urocore Üroloji ve Cinsel Sağlık Kliniği	3010	Private Hospital	15569	49	0	13	Screening	Expert Commentary	Physician	Informative	No	Yes	No	No	52	2	651	100	23.9155	23.9155	2025-07-04
HPV virüsü nedir? Belirtileri nelerdir? - Op. Dr. Taylan Yanar	What Is the HPV Virus? What Are Its Symptoms? – Op. Dr. Taylan Yanar	https://www.youtube.com/shorts/VoemqVxCZnw	2023-06-21	00:00:48	Türk Hekimleri	6960	Private YouTube Channel	19766	206	0	17	General Information	Expert Commentary	Physician	Informative	No	Yes	Yes	No	64	2	744	100	26.5672	26.5672	2025-07-04
Gebelikte Genital Siğiller ve Hpv - Prof. Dr. Arda Lembet	Genital Warts and HPV During Pregnancy – Prof. Dr. Arda Lembet	https://www.youtube.com/watch?v=lXz3mzbout4	2023-03-15	00:03:46	Prof. Dr. Arda Lembet	2010	Healthcare Professional	5514	18	0	11	Transmission	Expert Commentary	Physician	Informative	No	Yes	Yes	No	64	2	842	100	6.54869	6.54869	2025-07-04
"HPV (Human Papilloma Virüs)" - 1 Dakikada Sağlık	“HPV (Human Papillomavirus)” – Health in 1 Minute	https://www.youtube.com/watch?v=0Rf1zDvBeqo	2023-09-25	00:01:00	Medipol Sağlık Grubu	35900	Private Hospital	6614	1	0	0	General Information	Expert Commentary	Physician	Informative	No	Yes	Yes	No	64	2	648	100	10.2068	10.2068	2025-07-04
Kadınlarda HPV Çeşitleri	Types of HPV in Women	https://www.youtube.com/shorts/HCgt5AsbYj4	2022-12-24	00:00:24	Galen Laboratuvar Ve Görüntüleme	380	Private Hospital	757	2	0	1	General Information	Expert Commentary	Physician	Informative	No	Yes	No	No	36	2	923	100	0.820152	0.820152	2025-07-04
Hpv Bulaşma Yolları Nelerdir? - Op. Dr. Burcu Karamürsel	What Are the Routes of HPV Transmission? – Op. Dr. Burcu Karamürsel	https://www.youtube.com/watch?v=8-swu7BggF4	2021-05-08	00:02:30	Burcu Karamürsel	8830	Healthcare Professional	3137	12	0	6	Transmission	Expert Commentary	Physician	Informative	No	Yes	Yes	No	53	2	1518	100	2.06653	2.06653	2025-07-04
HPV 🚫 Enfeksiyonu Nedir? Siğil ve Kanserden sorumlu mu? Nasıl Bulaşır?	What Is HPV Infection? 🚫 Is It Responsible for Warts and Cancer? How Is It Transmitted?	https://www.youtube.com/watch?v=odU6NFDlWm4	2021-05-14	00:04:32	Prof. Dr. Hüseyin Cengiz	527000	Healthcare Professional	5800	142	0	41	General Information	Expert Commentary	Physician	Informative	No	Yes	Yes	No	64	2	1512	100	3.83598	3.83598	2025-07-04
Erkeklerde Hpv Belirtileri Nelerdir?	What Are the Symptoms of HPV in Men?	https://www.youtube.com/shorts/WAOr1gmALKg	2024-01-10	00:00:57	Doç. Dr. Aydın Köşüş	2100	Healthcare Professional	2063	16	0	0	General Information	Expert Commentary	Physician	Informative	No	Yes	No	No	40	2	541	100	3.81331	3.81331	2025-07-04
HPV’yi vücuttan atmayı nasıl hızlandırabiliriz?	How Can We Accelerate the Clearance of HPV from the Body?	https://www.youtube.com/watch?v=AHm2JorIvuM	2017-11-21	00:02:10	Doktorsitesi.com	140000	News-TV Channel	372790	1200	0	disabled	Treatment and Prevention	Expert Commentary	Physician	Informative	No	Yes	No	No	50	2	2795	100	133.377	133.377	2025-07-17
Cinsel yolla hangi hastalıklar bulaşır? #hiv #sağlık #hpv #doktor #mersin	Which Diseases Are Transmitted Through Sexual Contact? #HIV #Health #HPV #Physician #Mersin	https://www.youtube.com/shorts/pQrd0oK_QZo	2023-01-31	00:00:09	Prof.Dr. Elif Şahin Horasan	23500	Healthcare Professional	129932	765	0	0	General Information	Animation	Physician	Informative	No	Yes	No	No	16	2	898	100	144.69	144.69	2025-07-17
HPV Testi Nasıl Alınır? Smear Testi Nasıl Alınır?	How Is an HPV Test Collected? How Is a Pap Smear Test Performed?	https://www.youtube.com/watch?v=60UOtSOMph0	2024-01-14	00:01:48	Prof. Dr. Çiğdem Yayla Abide	1170	Healthcare Professional	90399	217	0	137	Screening	Expert Commentary	Physician	Informative	No	Yes	No	No	40	2	550	100	164.362	164.362	2025-07-17
Karabük Üniversitesi Olayları! #shorts #hiv #hpv	Incidents at Karabük University! #Shorts #HIV #HPV	https://www.youtube.com/shorts/Wv5SL_WlhhU	2024-03-31	00:00:57	İnce İşler	652000	Private YouTube Channel	88885	1800	0	66	Rehabilitation	News/Interview	Unidentified narrator	Discussion	No	No	No	No	16	0	473	100	187.918	187.918	2025-07-17
Dr Ceyhan anlatıyor...2025 yılında HPV ile ilgili bilmen gereken 5 bilgi.	Dr. Ceyhan Explains… Five Key Facts You Need to Know About HPV in 2025.	https://www.youtube.com/watch?v=GasT6EYuirQ	2025-01-15	00:02:46	Dr Ceyhan	21400	Healthcare Professional	77015	1200	0	42	General Information	Expert Commentary	Physician	Informative	No	Yes	Yes	No	64	2	183	100	420.847	420.847	2025-07-17
HPV TESTİM POZİTİF ÇIKTI, DÜNYANIN SONU MU?	My HPV Test Came Back Positive—Is It the End of the World?	https://www.youtube.com/shorts/cBRXCGBrBoE	2023-02-16	00:00:23	Dr. Ebru Ünal	103000	Healthcare Professional	67501	585	0	1	Treatment and Prevention	Expert Commentary	Physician	Informative	No	Yes	No	No	45	2	882	100	76.5317	76.5317	2025-07-17
Erkekte Genital Siğil (#HPV) Probleminden 15 Dakikada Kurtulun !	Eliminate Male Genital Warts (HPV) in 15 Minutes!	https://www.youtube.com/watch?v=ArxincR38Ns	2024-07-12	00:03:04	DR. MUHSİN BALABAN	259000	Healthcare Professional	54289	294	0	1	Treatment and Prevention	Expert Commentary	Physician	Informative	No	Yes	Yes	No	66	2	370	100	146.727	146.727	2025-07-17
AHCC Nedir? HPV'yi Tedavi Ediyor mu? - Prof. Dr. Süleyman Engin Akhan	What Is AHCC? Does It Treat HPV? – Prof. Dr. Süleyman Engin Akhan	https://www.youtube.com/watch?v=P8EVHZcVdPw	2021-03-02	00:06:15	Suleyman Engin Akhan	6840	Healthcare Professional	44668	578	0	127	Treatment and Prevention	Expert Commentary	Physician	Informative	Yes	Yes	No	No	78	4	1598	100	27.9524	27.9524	2025-07-17
HPV Tedavisi	HPV Treatment	https://www.youtube.com/watch?v=gnr0jZRpBTk	2016-06-16	00:01:08	Dr. Burçin Tunç	3750	Healthcare Professional	34416	54	0	16	Treatment and Prevention	Expert Commentary	Physician	Informative	No	Yes	No	No	64	2	3318	100	10.3725	10.3725	2025-07-17
Genital Siğil (HPV) Neden Tekrar Eder? Muayenehanede ve KENDİ KENDİNE SİĞİL TEDAVİSİ Nasıl Yapılır?	Why Do Genital Warts (HPV) Recur? How Are Genital Warts Treated in the Clinic and Through Self-Care?	https://www.youtube.com/watch?v=Jc0R8eg2yKo	2024-05-17	00:07:19	Dr. Cüneyd Sevinç	37300	Healthcare Professional	28233	71	0	disabled	Treatment and Prevention	Patient Experience	Physician	Informative	No	Yes	No	No	64	2	427	100	66.1194	66.1194	2025-07-18
HPV virüsü hakkında konuştuk | Prof. Dr. Ateş KARATEKE	We Discussed the HPV Virus | Prof. Dr. Ateş Karateke	https://www.youtube.com/watch?v=7SaIhB04e7c	2023-12-03	00:12:58	Prof. Dr. Ateş Karateke	3110	Healthcare Professional	23741	226	0	65	General Information	News/Interview	Physician	Informative	No	Yes	Yes	No	64	2	593	100	40.0354	40.0354	2025-07-18
Erkeklerde HPV Testi Nasıl Yapılır?	How Is HPV Testing Performed in Men?	https://www.youtube.com/watch?v=Ey1PgG5Ovo8	2021-05-08	00:00:58	Prof. Dr. Ömer Faruk Karataş	23700	Healthcare Professional	20606	33	0	7	Screening	Expert Commentary	Physician	Informative	No	No	No	No	44	2	1532	100	13.4504	13.4504	2025-07-18
HPV Virüsten Neden Korkmalısınız: Tedavi Yöntemleri	Why Should You Be Concerned About the HPV Virus? Treatment Methods	https://www.youtube.com/watch?v=GrZO4NWZZT4	2025-01-05	00:10:03	Prof. Dr. Mustafa Ulubay	1150	Healthcare Professional	30477	459	0	35	Treatment and Prevention	Expert Commentary	Physician	Informative	No	Yes	Yes	No	65	3	194	100	157.098	157.098	2025-07-18
HPV Virüsü Nedir? HPV Tedavisi Nasıl Yapılır? #shorts	What Is the HPV Virus? How Is HPV Treated? #Shorts	https://www.youtube.com/shorts/vvwrNYUZ0x4	2023-06-06	00:00:32	Medipol Sağlık Grubu	4740	Private Hospital	21021	120	0	17	General Information	Expert Commentary	Physician	Informative	No	Yes	No	No	50	2	773	100	27.194	27.194	2025-07-18
Siğilim Var, Kanser Olur Muyum? I Hpv Nasıl Tedavi Edilir I Ecc Health Talks 1.Bölüm	I Have Warts—Will I Develop Cancer? | How Is HPV Treated? | ECC Health Talks, Episode 1	https://www.youtube.com/watch?v=SaCJAdpamHY	2025-04-27	00:04:15	Esra Çabuk Cömert	58000	Healthcare Professional	18455	84	0	0	General Information	Expert Commentary	Physician	Informative	No	Yes	Yes	No	54	2	82	100	225.061	225.061	2025-07-18
HPV Virüsü Hakkında Bilmeniz Gerekenler: Kadın Hastalıkları ve Doğum Uzm. Zübeyde Aytufan anlatıyor!	What You Need to Know About the HPV Virus: Explained by Obstetrics and Gynecology Specialist Zübeyde Aytufan	https://www.youtube.com/shorts/B9gvHjqo7k0	2024-04-04	00:00:59	Happ Health	34700	Private YouTube Channel	15722	70	0	0	General Information	Expert Commentary	Physician	Informative	No	Yes	No	No	50	2	470	100	33.4511	33.4511	2025-07-18
Hpv Virüsü İle İlgili Doğru Bilinen Yanlışlar - Prof. Dr. Taner Usta	Common Misconceptions About the HPV Virus – Prof. Dr. Taner Usta	https://www.youtube.com/watch?v=phISRi3GeHQ	2021-06-17	00:03:13	Prof. Dr. Taner USTA	6240	Healthcare Professional	14428	80	0	4	General Information	Expert Commentary	Physician	Informative	No	Yes	No	No	40	2	1492	100	9.67024	9.67024	2025-07-18
Erkeklerde #HPV - #Genital #Siğil Nedir? Tedavisi Nasıl Yapılır ? Doç. Dr. Muhsin Balaban	What Is HPV and Genital Warts in Men? How Is It Treated? | Assoc. Prof. Dr. Muhsin Balaban	https://www.youtube.com/watch?v=zbMmUS4zg7U	2021-10-27	00:02:37	DR. MUHSİN BALABAN	25900	Healthcare Professional	41053	124	0	disabled	General Information	Expert Commentary	Physician	Informative	No	No	No	No	61	2	1364	100	30.0975	30.0975	2025-07-22
HPV taşıyıcıları ne gibi sorunlarla karşılaşabilir?	What Problems Can HPV Carriers Encounter?	https://www.youtube.com/watch?v=X97hnZIPYNE	2013-12-28	00:01:29	Sağlık	120000	News-TV Channel	16507	14	0	4	Transmission	News/Interview	Physician	Informative	No	Yes	Yes	No	60	2	4224	100	3.90791	3.90791	2025-07-22
LEEP konizasyon işlemi sonrası HPV vücuttan ne zaman atılır?	After LEEP conization, how long does it take for HPV to be cleared from the body?	https://www.youtube.com/watch?v=S4G1BGRxSxM	2024-12-17	00:04:37	Başer Clinic	8040	Private Hospital	10600	239	0	96	Treatment and Prevention	Expert Commentary	Physician	Informative	Yes	Yes	No	No	76	4	217	100	48.8479	48.8479	2025-07-22
HPV varsa… Rahim ağzı kanseri riski var mı? 💉👩‍⚕️ #içhastalıkları #doktor #doktorasor	If HPV Is Present… Is There a Risk of Cervical Cancer? 💉👩‍⚕️ #InternalMedicine #Physician #AskYourDoctor	https://www.youtube.com/shorts/vw8aC8ik-c8	2025-06-12	00:01:12	Dr. Eyüp Taşdemir	15700	Healthcare Professional	28662	251	0	5	General Information	Expert Commentary	Physician	Informative	No	Yes	Yes	No	45	1	40	100	716.55	716.55	2025-07-22
Eşimde HPV Var Ne Yapmalıyım ?	My Spouse Has HPV—What Should I Do?	https://www.youtube.com/watch?v=g8xvyHcnK0U	2022-08-17	00:00:54	Op.Dr. Mesut Yeşil Üroloji Uzmanı	844	Healthcare Professional	9909	24	0	3	Transmission	Expert Commentary	Physician	Informative	No	No	No	No	38	2	1070	100	9.26075	9.26075	2025-07-22
HPV virüsü alındıktan sonra ömür boyu vücutta kalır mı, yoksa kendiliğinden atılabilir mi?	After acquiring the HPV virus, does it remain in the body for life, or can it be cleared spontaneously?	https://www.youtube.com/watch?v=_rzKqYnqPu0	2021-06-25	00:01:09	Prof. Dr. Alparslan Baksu	8750	Healthcare Professional	9328	32	0	6	Signs and Symptoms	Expert Commentary	Physician	Informative	No	No	Yes	No	50	2	1488	100	6.26882	6.26882	2025-07-22
HPV | HPV Nedir, Nasıl Bulaşır, Tedavisi Nasıl Sağlanır? Bilmeniz Gereken Her Şey #podcast #sağlık	HPV | What Is HPV, How Is It Transmitted, and How Is It Treated? Everything You Need to Know #Podcast #Health	https://www.youtube.com/watch?v=BysFlYbDgd8	2025-01-13	00:15:09	Doktor Şadi Özdemir	267	Healthcare Professional	12881	362	0	13	General Information	Expert Commentary	Physician	Informative	No	Yes	Yes	No	66	2	190	100	67.7947	67.7947	2025-07-22
HPV Tekrarlar mı? HPV’nin Tedavisi Var mıdır? | #HPVsizGelecek	Does HPV Recur? Is There a Cure for HPV? | #HPVFreeFuture	https://www.youtube.com/watch?v=z5qdCbmcMlU	2021-12-20	00:01:38	HPV'siz Gelecek	117	Private YouTube Channel	8374	43	0	10	Treatment and Prevention	Expert Commentary	Physician	Informative	No	Yes	No	No	52	2	1310	100	6.39237	6.39237	2025-07-22
Kulak Burun Boğaz Alanındaki Tümörlerde HPV'nin Rolü	The Role of HPV in Tumors of the Ear, Nose, and Throat (ENT) Region	https://www.youtube.com/watch?v=Pwh93L9PLkQ	2023-08-05	00:07:25	Prof. Dr. Güven Güvenç	534	Healthcare Professional	7373	61	0	16	General Information	Expert Commentary	Physician	Informative	No	Yes	Yes	No	64	2	717	100	10.2831	10.2831	2025-07-22
SİĞİL TEDAVİSİ 🩺🥼 HPV Virüsü❓El, Ayak, Genital, Yüz, Vücut Siğilleri 🔵	Wart Treatment 🩺🥼 HPV Virus ❓ Hand, Foot, Genital, Facial, and Body Warts 🔵	https://www.youtube.com/shorts/rLDx0GFVPrU	2025-04-14	00:00:53	Doç. Dr. Berna Aksoy	2290	Healthcare Professional	11342	43	0	6	Treatment and Prevention	Expert Commentary	Physician	Informative	No	Yes	No	No	48	2	99	100	114.566	114.566	2025-07-22
sorularınız için ‪@ProfaSORapp‬ #doktor #hpv #online #sağlık #aşı #istanbul #mersin	For your questions: @ProfaSORapp #Physician #HPV #Online #Health #Vaccine #Istanbul #Mersin	https://www.youtube.com/shorts/fuk2TF_v3J8	2023-06-06	00:00:11	Prof.Dr. Elif Şahin Horasan	23500	Healthcare Professional	7691	0	0	0	Treatment and Prevention	Expert Commentary	Physician	Informative	No	Yes	Yes	No	26	2	777	#DIV/0!	9.89833	#DIV/0!	2025-07-22
Genital siğiller hangi hastalıkların habercisi? #hpv #siğil #genitalsiğil	What Conditions Can Genital Warts Be an Indicator of? #HPV #Warts #GenitalWarts	https://www.youtube.com/shorts/vssLZpQSzIw	2024-08-20	00:00:16	Uzm.Dr. Şirin Çelik	2370	Healthcare Professional	7437	57	0	9	Treatment and Prevention	Expert Commentary	Physician	Informative	No	Yes	Yes	No	40	2	336	100	22.1339	22.1339	2025-07-22
KOLPOSKOPİ. HPV	Colposcopy and HPV	https://www.youtube.com/shorts/d1TbSkImygs	2023-07-24	00:00:16	Prof. Dr. Hüseyin Cengiz	527000	Healthcare Professional	5681	51	0	0	Screening	Animation	Unidentified narrator	Informative	No	No	No	No	16	0	729	100	7.79287	7.79287	2025-07-22
Hpv 16 ve Hpv 18 Pozitif Çıkanlarda Kolposkopi Yapılmalı Mıdır?	Should Colposcopy Be Performed in Individuals Who Test Positive for HPV Types 16 and 18?	https://www.youtube.com/shorts/A_3SDebh440	2024-01-30	00:00:53	Doç. Dr. Aydın Köşüş	2140	Healthcare Professional	6408	30	0	0	Screening	Expert Commentary	Physician	Informative	No	Yes	No	No	56	2	539	100	11.8887	11.8887	2025-07-22
#HPV (Human Papilloma Virüs) Nedir? | Doç. Dr. İlker KAHRAMANOĞLU	What Is HPV (Human Papillomavirus)? | Assoc. Prof. Dr. İlker Kahramanoğlu	https://www.youtube.com/watch?v=jJPx2_d9KAM	2024-04-16	00:02:46	Prof. Dr. İlker Kahramanoğlu	1610	Healthcare Professional	8583	58	0	0	General Information	Expert Commentary	Physician	Informative	No	Yes	No	No	64	2	462	100	18.5779	18.5779	2025-07-22
Dr Ceyhan anlatıyor...HPV nedir? #drmehmetceyhan	Dr. Ceyhan Explains… What Is HPV? #DrMehmetCeyhan	https://www.youtube.com/watch?v=pRH1gtaQKxM	2024-10-19	00:04:41	Dr Ceyhan	21400	Healthcare Professional	6176	113	0	12	General Information	Expert Commentary	Physician	Informative	No	Yes	No	No	34	2	276	100	22.3768	22.3768	2025-07-22
Genital HPV Yakma İşlemi	Genital HPV Cauterization Procedure	https://www.youtube.com/shorts/ODKWQDsJDcY	2025-01-01	00:01:05	DR. MUHSİN BALABAN	25900	Healthcare Professional	7633	52	0	1	Treatment and Prevention	Patient Experience	Patient	Informative	No	Yes	No	No	68	2	202	100	37.7871	37.7871	2025-07-22
Smeardan korkalım mı? Smear Testi ve HPV Testi nasıl yapılır?	Should We Be Afraid of a Pap Smear? How Are the Pap Smear Test and the HPV Test Performed?	https://www.youtube.com/shorts/03ZxZHV5AcU	2024-07-19	00:00:58	Prof. Dr. Aşkı Ellibeş Kaya	63600	Healthcare Professional	5312	93	0	1	Screening	Animation	Unidentified narrator	Informative	No	Yes	No	No	36	2	368	100	14.4348	14.4348	2025-07-22
HPV genital bölge temizliği…	Genital Area Hygiene in HPV Infection…	https://www.youtube.com/shorts/id8I0Qxk8Kg	2025-05-12	00:00:18	Uzm. Dr. Osman Çelik	5100	Healthcare Professional	13111	29	0	0	Transmission	Expert Commentary	Physician	Informative	No	Yes	No	No	45	2	71	100	184.662	184.662	2025-07-22
HPV tedavisinde hangi takviye?	Which Supplements Are Used in HPV Treatment?	https://www.youtube.com/shorts/onX5eHgITSc	2024-10-01	00:00:56	Başer Clinic	8050	Private Hospital	6411	157	0	29	Treatment and Prevention	Expert Commentary	Physician	Informative	No	Yes	No	No	62	2	294	100	21.8061	21.8061	2025-07-22
Göz Tansiyonu, HPV, Siğil, Sivilce, Cilt Güzelliği! Şifası Doğan’ın Bu Mucizesinde!	Glaucoma, HPV, Warts, Acne, and Skin Health! Healing in Doğan’s Miracle!	https://www.youtube.com/shorts/Vjr4DEsFGhM	2024-12-23	00:01:41	Emel Özuğur	489000	News-TV Channel	4343	250	0	0	Treatment and Prevention	News/Interview	Physician	Informative	No	No	No	No	34	1	211	100	20.5829	20.5829	2025-07-22
HPV BOĞAZ KANSERİNE NEDEN OLUR MU	Can HPV Cause Throat Cancer?	https://www.youtube.com/watch?v=oQyZyXgxQH8	2023-01-20	00:01:43	Prof.Dr. Ayşenur Meriç HAFIZ-KBB&Baş Boyun Cerrahı	135	Healthcare Professional	4092	18	0	26	Signs and Symptoms	Animation	Unidentified narrator	Informative	No	No	No	No	41	2	914	100	4.47702	4.47702	2025-07-22
Hpv Taşıyıcısı Kimdir?	Who Is an HPV Carrier?	https://www.youtube.com/shorts/20u6K72NIF0	2024-09-30	00:00:19	Op Dr Ünzile GİRİŞGİN	23300	Healthcare Professional	4074	40	0	3	General Information	Expert Commentary	Physician	Informative	No	No	No	No	24	1	296	100	13.7635	13.7635	2025-07-23
Ameliyathanede bugün 👍 #hpvtedavisi #jinekolog #ameliyathane #hpv #hpvnedir	In the operating room today 👍 #HPVTreatment #Gynecologist #OperatingRoom #HPV #WhatIsHPV	https://www.youtube.com/shorts/5jLch1UOjlc	2024-01-11	00:00:17	Prof. Dr. Ateş Karateke	3120	Healthcare Professional	3285	52	0	2	Treatment and Prevention	Expert Commentary	Physician	Informative	No	No	No	No	26	2	559	100	5.87657	5.87657	2025-07-23
Human papilloma virus (HPV ) nedir ? HPV Tedavisi Polat Dursun Ankara	What Is the Human Papillomavirus (HPV)? HPV Treatment – Polat Dursun, Ankara	https://www.youtube.com/watch?v=GReqM8tnAAw	2018-07-27	00:00:56	Polat Dursun	10600	Healthcare Professional	3156	3	0	1	General Information	News/Interview	Physician	Informative	No	Yes	No	No	38	4	2553	100	1.23619	1.23619	2025-07-23
Prezervatif HPV’den Korur mu? | Op. Dr. Zeynep Korkmaz Anlatıyor	Do Condoms Protect Against HPV? | Explained by Op. Dr. Zeynep Korkmaz	https://www.youtube.com/shorts/3r-eXq7xpYs	2025-04-27	00:00:28	Dlab Film	53	Private YouTube Channel	6981	45	0	0	Treatment and Prevention	Expert Commentary	Physician	Informative	No	Yes	Yes	No	45	2	87	100	80.2414	80.2414	2025-07-23
HPV'ye dair bilmeniz gereken her şey! | SAĞLIK GÜNDEMİ (11 Ocak 2025)	Everything You Need to Know About HPV! | Health Agenda (January 11, 2025)	https://www.youtube.com/watch?v=1J2uQMgm1qo	2025-01-11	00:25:05	Tele1	1310000	News-TV Channel	3174	44	0	6	General Information	News/Interview	Physician	Informative	No	Yes	Yes	No	71	2	193	100	16.4456	16.4456	2025-07-23
HPV Nedir! KBB Alanında Etkili mi!	What Is HPV? Is It Relevant in the Field of Otorhinolaryngology (ENT)?	https://www.youtube.com/shorts/U0nJ-chKRRc	2025-05-12	00:00:58	Şeref'le Hayata Bakış	1780	Private YouTube Channel	8452	63	0	0	General Information	News/Interview	Physician	Informative	No	Yes	No	No	44	2	72	100	117.389	117.389	2025-07-23
HPV Nasıl Bulaşır?	How Is HPV Transmitted?	https://www.youtube.com/shorts/bPLXBGBojsY	2022-11-14	00:00:21	Galen Laboratuvar Ve Görüntüleme	382	Private Hospital	3118	30	0	0	Transmission	Expert Commentary	Physician	Informative	No	No	No	No	36	2	982	100	3.17515	3.17515	2025-07-23
HPV nedir? Nasıl Bulaşır?	What Is HPV? How Is It Transmitted?	https://www.youtube.com/shorts/VYVHAL9niVs	2024-03-27	00:00:59	Op. Dr. Cihan Tanyolaç	1210	Healthcare Professional	3183	47	0	0	General Information	News/Interview	Physician	Informative	No	Yes	No	No	34	2	483	100	6.59006	6.59006	2025-07-23
Hpv Varken Cinsel İlişkiye Girilir Mi? #Hpv #HpvTedavisi #KadınDoğumUzmanı #KadınDoğum	Is It Possible to Have Sexual Intercourse While Having HPV? #HPV #HPVTreatment #ObstetricsAndGynecologySpecialist #ObstetricsAndGynecology	https://www.youtube.com/shorts/_W1XLjOtdZ4	2024-09-25	00:00:32	Dr. Seda Tamsoy Atlıman	3070	Healthcare Professional	2824	10	0	0	Transmission	Expert Commentary	Physician	Informative	No	Yes	No	No	54	2	301	100	9.38206	9.38206	2025-07-23
HPV uyku modu	Latent (Dormant) HPV Infection	https://www.youtube.com/watch?v=tukMEu2SDEs	2025-05-16	00:13:32	Dr Ceyhan	21300	Healthcare Professional	2796	54	0	20	Signs and Symptoms	Expert Commentary	Physician	Informative	No	Yes	Yes	No	62	2	68	100	41.1176	41.1176	2025-07-23
Rahim Ağzı Kanseri Tedavisi #hpv #leep #cin #rahimağzıkanseri #kanseraşısı #smear	Cervical Cancer Treatment #HPV #LEEP #CIN #CervicalCancer #CancerVaccine #PapSmear	https://www.youtube.com/shorts/OVRSieBW4Js	2024-10-16	00:00:21	Doç. Dr. Taha Takmaz	1670	Healthcare Professional	3312	16	0	2	Treatment and Prevention	Patient Experience	Physician	Informative	No	Yes	No	No	39	2	280	100	11.8286	11.8286	2025-07-23
HPV Enfeksiyonu Kansere Yol Açar Mı? - Op. Dr. Serkan Demiryoğuran	Does HPV Infection Lead to Cancer? – Op. Dr. Serkan Demiryoğuran	https://www.youtube.com/watch?v=VCe8h-0_1Q0	2022-01-18	00:01:40	Urocore Üroloji ve Cinsel Sağlık Kliniği	3040	Private Hospital	2259	20	0	3	Signs and Symptoms	Expert Commentary	Physician	Informative	No	Yes	No	No	34	2	1282	100	1.76209	1.76209	2025-07-23
10 Dk 'da HPV (Genital Siğil) Tedavisi	HPV (Genital Warts) Treatment in 10 Minutes	https://www.youtube.com/shorts/uvK-57mNHiI	2025-04-02	00:01:05	DR. MUHSİN BALABAN	25900	Healthcare Professional	4591	25	0	1	Treatment and Prevention	Patient Experience	Physician	Informative	No	Yes	Yes	No	58	2	112	100	40.9911	40.9911	2025-07-23
HPV(Human Papülloma Virüs ) Nedir? | Prof. Dr. İbrahim Serdar Serin	What Is HPV (Human Papillomavirus)? | Prof. Dr. İbrahim Serdar Serin	https://www.youtube.com/shorts/VyBCUUtWA-w	2024-03-19	00:00:59	TMS Clinic	1150	Private Hospital	2590	31	0	1	General Information	Expert Commentary	Physician	Informative	No	Yes	No	No	58	2	491	100	5.27495	5.27495	2025-07-23
HPV pozitif olguda LEEP işlemi. #hpv #leep #leepişlemi #hpvpozitif #servikskanseri #leepameliyatı	LEEP Procedure in an HPV-Positive Case. #HPV #LEEP #LEEPProcedure #HPVPositive #CervicalCancer #LEEPsurgery	https://www.youtube.com/shorts/mKuc05dcOFs	2024-05-24	00:00:31	Dr. Burcu Çetinkaya	564	Healthcare Professional	2519	11	0	3	Treatment and Prevention	Patient Experience	Patient	Informative	No	Yes	No	No	46	2	425	100	5.92706	5.92706	2025-07-23
HPV nasıl kansere dönüşür? | HPV aşısı gerekli mi?	How Does HPV Progress to Cancer? Is the HPV Vaccine Necessary?	https://www.youtube.com/shorts/WPh2pmYmsug	2025-06-20	00:00:34	plus90	855000	News-TV Channel	5939	94	0	4	Signs and Symptoms	Animation	Unidentified narrator	Informative	No	Yes	Yes	No	46	1	33	100	179.97	179.97	2025-07-23
Kadın Sağlığı Rehberi: Smear ve HPV Testi Ne Sıklıkla Yapılmalı?	Women’s Health Guide: How Often Should Pap Smear and HPV Tests Be Performed?	https://www.youtube.com/shorts/y0Zy81GIwVo	2025-07-22	00:00:20	Ege Kadın Doğum	264	Private Hospital	19015	31	0	0	General Information	Expert Commentary	Physician	Informative	No	Yes	No	No	36	2	7	100	2716.43	2716.43	2025-07-29
										human papillomavirus
HPV (Genital siğil) Hakkında Merak Edilen Her Şey	Everything You Need to Know About HPV (Genital Warts)	https://www.youtube.com/watch?v=0EklCIYPJ4s	2020-11-04	00:06:08	Dr. Doğukan Sökmen	25200	Healthcare Professional	138122	800	0	492	General Information	Expert Commentary	Physician	Informative	No	Yes	No	No	66	2	1722	100	80.2102	80.2102	2025-07-23
Genital Siğil HPV Virüsü (Human Papilloma Virus) ve Neden Olduğu Sağlık Sorunları	Human Papillomavirus (HPV), Genital Warts, and Related Health Conditions	https://www.youtube.com/watch?v=I7PdHWs3768	2018-04-27	00:53:30	Op.Dr. Niyazi Umut Özdemir	4500	Healthcare Professional	126788	1200	0	352	General Information	Expert Commentary	Physician	Informative	No	Yes	Yes	No	69	2	2644	100	47.9531	47.9531	2025-07-23
Human papilloma virüs (HPV) nedir? - Doç. Dr. Emel Kurtoğlu Özdeş	What Is the Human Papillomavirus (HPV)? – Assoc. Prof. Dr. Emel Kurtoğlu Özdeş	https://www.youtube.com/watch?v=9s_eCpGQTNk	2020-07-09	00:03:01	Memorial Sağlık Grubu	192000	Private Hospital	11332	52	0	1	General Information	Expert Commentary	Physician	Informative	No	No	Yes	No	66	2	1840	100	6.1587	6.1587	2025-07-23
HPV(Human Papillomavirus) Nedir? | Doç. Dr. İlker Kahramanoğlu	What Is HPV (Human Papillomavirus)? | Assoc. Prof. Dr. İlker Kahramanoğlu	https://www.youtube.com/watch?v=meBMZo-12YU	2020-10-09	00:01:35	Prof. Dr. İlker Kahramanoğlu	1610	Healthcare Professional	4055	16	0	0	General Information	Expert Commentary	Physician	Informative	No	Yes	No	No	47	2	1748	100	2.31979	2.31979	2025-07-23
HPV (Human Papilloma Virüs) neden önemlidir? Tanı ve tedavisi nasıldır?	Why Is HPV (Human Papillomavirus) Important? How Is It Diagnosed and Treated?	https://www.youtube.com/watch?v=3nb7lucb2jQ	2018-05-23	00:01:29	Doktorsitesi.com	140000	News-TV Channel	3042	19	0	disabled	General Information	News/Interview	Physician	Informative	No	Yes	No	No	53	2	2618	100	1.16196	1.16196	2025-07-23
HPV virüsü hakkında... (Human papilloma virus)	About the HPV Virus (Human Papillomavirus)	https://www.youtube.com/watch?v=l8ImuDw9fX0	2019-06-21	00:02:55	Prof. Dr. Ateş Karateke	3120	Healthcare Professional	1680	26	0	0	General Information	Expert Commentary	Physician	Informative	No	Yes	No	No	50	2	2224	100	0.755396	0.755396	2025-07-23
HPV nedir, nasıl bulaşır, belirtileri nelerdir?	What Is HPV, How Is It Transmitted, and What Are Its Symptoms?	https://www.youtube.com/watch?v=Ux7QSNHtKFk	2024-01-30	00:18:56	CGTN Türk	95700	News-TV Channel	1677	0	0	1	Vaccine	News/Interview	Physician	Informative	No	Yes	Yes	No	61	2	540	#DIV/0!	3.10556	#DIV/0!	2025-07-23
Human Papilloma Virus Serviks Kanseri(Rahimağzı Kanseri)Servikal İntraepitelyal Neoplazi HPV AŞILARI	Human Papillomavirus (HPV), Cervical Cancer (Cancer of the Cervix), Cervical Intraepithelial Neoplasia, and HPV Vaccines	https://www.youtube.com/watch?v=-6ShhVnG-D0	2024-01-20	00:40:03	Polat Dursun	10600	Healthcare Professional	1155	20	0	disabled	General Information	Expert Commentary	Physician	Informative	No	Yes	Yes	No	72	4	550	100	2.1	2.1	2025-07-23
HPV Genital Siğil Yakma İşlemi	Genital Wart Cauterization Procedure (HPV)	https://www.youtube.com/watch?v=QxuULUsCCHg	2025-06-15	00:03:36	DR. MUHSİN BALABAN	25900	Healthcare Professional	1146	9	0	0	Treatment and Prevention	Patient Experience	Physician	Informative	No	Yes	Yes	No	68	2	38	100	30.1579	30.1579	2025-07-23
HPV Human İnsan Papilloma Virus kadınlar için tehlikeli midir Rahim ağzı serviks kanseri y	Is the Human Papillomavirus (HPV) dangerous for women? Does it cause cervical (uterine cervix) cancer?	https://www.youtube.com/watch?v=2-K265Vq1Zo	2016-11-02	00:03:32	Gelişim Tıp Laboratuvarları	1880	Private Hospital	921	7	0	1	General Information	Expert Commentary	Physician	Informative	No	No	Yes	No	50	2	3185	100	0.289168	0.289168	2025-07-23
HPV (Human Papilloma Virus) belirtileri ve korunma yolları nelerdir?	What Are the Symptoms of HPV (Human Papillomavirus), and What Are the Methods of Prevention?	https://www.youtube.com/watch?v=xPHR-NLiG8A	2017-02-07	00:01:19	Doktorsitesi.com	140000	News-TV Channel	911	0	0	disabled	General Information	News/Interview	Physician	Informative	No	No	Yes	No	46	2	3088	#DIV/0!	0.295013	#DIV/0!	2025-07-23
Rahim Ağzı Kanserinden Korunma #hpvvaccine #hpv #kolposkopi #rahimağzıkanseri #colposcopy #	Prevention of Cervical Cancer #HPVVaccine #HPV #Colposcopy #CervicalCancer	https://www.youtube.com/shorts/Y-vPLgLX1Hw	2025-07-09	00:00:38	Op. Dr. Didem Korucu	13	Healthcare Professional	2668	4	0	0	General Information	Expert Commentary	Physician	Informative	No	Yes	Yes	No	49	2	14	100	190.571	190.571	2025-07-23
HPV ve Genital Siğil / Tedavisi / Nasıl Bulaşır? Suçlu Kim? Doç Dr Uygar Miçooğulları	HPV and Genital Warts / Treatment / How Is It Transmitted? Who Is to Blame? | Assoc. Prof. Dr. Uygar Miçooğulları	https://www.youtube.com/shorts/3fQD3vO-6q8	2024-11-25	00:00:52	Doç. Dr. Uygar Miçooğulları	584	Healthcare Professional	722	1	0	0	Treatment and Prevention	Patient Experience	Physician	Informative	No	Yes	Yes	No	58	2	240	100	3.00833	3.00833	2025-07-23
HPV (Human Papillomavirus) ve Kadın Sağlığına Etkileri	HPV (Human Papillomavirus) and Its Effects on Women’s Health	https://www.youtube.com/watch?v=mxy6JRSMSQY	2021-04-22	00:02:58	Op. Dr. Hale Karagözoğlu - Tüp Bebek	912	Healthcare Professional	691	7	0	2	General Information	Expert Commentary	Physician	Informative	No	Yes	No	No	56	2	1553	100	0.444945	0.444945	2025-07-23
HPV Belirtileri Nelerdir? Siğil Yoksa HPV Olmadığınız Anlamına Gelmez! I Op. Dr. Âzer Aras Uluğ	What Are the Symptoms of HPV? The Absence of Warts Does Not Mean You Do Not Have HPV! | Op. Dr. Âzer Aras Uluğ	https://www.youtube.com/watch?v=LiEjTQPLiGo	2024-10-12	00:08:01	Op. Dr. Azer Aras Uluğ	198000	Healthcare Professional	3293	105	0	7	General Information	News/Interview	Physician	Informative	No	Yes	Yes	No	64	2	290	100	11.3552	11.3552	2025-07-29
HPV Aşısı Neden Ücretsiz Olmalı? #shorts	Why Should the HPV Vaccine Be Free? #Shorts	https://www.youtube.com/shorts/MygDCD8Hhuc	2023-12-27	00:00:23	Gelecek Bilimde	113000	Private YouTube Channel	1820	61	0	4	Vaccine	News/Interview	Unidentified narrator	Informative	No	No	Yes	No	34	1	580	100	3.13793	3.13793	2025-07-29
HPV’nin Doğal Seyri: Vücudumuz Virüse Karşı Nasıl Tepki Veriyor? 🌿✨	The Natural History of HPV: How Does Our Body Respond to the Virus? 🌿✨	https://www.youtube.com/shorts/lq-PgRrrEWA	2024-11-19	00:02:01	Prof. Dr. Hüseyin Cengiz	527000	Healthcare Professional	1253	55	0	0	Signs and Symptoms	Expert Commentary	Physician	Informative	No	Yes	No	No	34	2	252	100	4.97222	4.97222	2025-07-29
Human Papilloma Virüs (HPV) ve HPV Aşısı	Human Papillomavirus (HPV) and the HPV Vaccine	https://www.youtube.com/shorts/GtPkVx4uS7U	2025-03-18	00:00:25	Op. Dr. Şükran Çakmak | (Kısırlık) İnfertilite ve Vajinismus Tedavisi Uzmanı	5140	Healthcare Professional	671	0	0	0	Vaccine	Expert Commentary	Physician	Informative	No	Yes	Yes	No	38	2	133	#DIV/0!	5.04511	#DIV/0!	2025-07-29
HPV erkekler içinde büyük tehdit oluşturuyor. #hpv #humanpapillomavirus #hpvasisi	HPV also poses a significant threat to men. #HPV #HumanPapillomavirus #HPVVaccine	https://www.youtube.com/shorts/n6JZlpzyly4	2025-03-03	00:00:26	Elif Nur Güder	25100	News-TV Channel	477	0	0	0	Vaccine	News/Interview	Physician	Informative	No	Yes	Yes	No	44	2	148	#DIV/0!	3.22297	#DIV/0!	2025-07-29
HPV (Human Papillomavirus) Nedir? (Seri)	What Is HPV (Human Papillomavirus)? (Series)	https://www.youtube.com/watch?v=34iRvn5QSxE	2024-11-05	00:02:01	Bulent Urman	4660	Healthcare Professional	431	9	0	disabled	General Information	Expert Commentary	Physician	Informative	No	Yes	No	No	42	2	266	100	1.6203	1.6203	2025-07-29
HPV Virüsü Nedir? Nelere Yol Açabilir?	What Is the HPV Virus? What Can It Lead To?	https://www.youtube.com/watch?v=mQ0xXfE9AIU	2025-06-13	01:18:00	Yaşlanmasak olmaz mı?	1170	Private YouTube Channel	425	18	0	disabled	General Information	News/Interview	Physician	Informative	No	Yes	Yes	No	74	4	46	100	9.23913	9.23913	2025-07-29
HPV VİRÜSÜ: GEÇ KALMAYA GELMEZ!	The HPV Virus: It Does Not Tolerate Delay!	https://www.youtube.com/shorts/L6ZY8zbbEWA	2023-12-20	00:00:59	Dr. Yaşar Başağa, MD, FEBU	24600	Healthcare Professional	480	8	0	1	General Information	Expert Commentary	Physician	Informative	No	No	No	No	53	2	587	100	0.817717	0.817717	2025-07-29
HPV'nin Çözümü Nedir?	Management and Control of HPV Infection	https://www.youtube.com/shorts/-SrwKzviNik	2023-07-23	00:00:52	Op. Dr. Nazlı KORKMAZ	2560	Healthcare Professional	738	3	0	1	General Information	Expert Commentary	Physician	Informative	No	No	Yes	No	42	2	737	100	1.00136	1.00136	2025-07-29
HPV Nasıl Bulaşır | Uzm. Dr. Melis Bal Akdoğan	How Is HPV Transmitted? | Specialist Dr. Melis Bal Akdoğan	https://www.youtube.com/shorts/mAtM5rGsjH8	2025-07-19	00:00:43	elosacademy	529	Private Hospital	1011	4	0	0	Transmission	Expert Commentary	Physician	Informative	No	Yes	No	No	38	2	10	100	101.1	101.1	2025-07-29
HPV Nedir | Uzm. Dr. Melis Bal Akdoğan	What Is HPV? | Specialist Dr. Melis Bal Akdoğan	https://www.youtube.com/shorts/6YealTOR6Jk	2025-07-18	00:00:55	elosacademy	529	Private Hospital	893	1	0	0	General Information	Expert Commentary	Physician	Informative	No	Yes	No	No	40	2	11	100	81.1818	81.1818	2025-07-29
HPV Aşısı Hakkında Kısa Bir Araştırma Videosu -- HPV Aşısı olmalıyız!	A Brief Research Video on the HPV Vaccine — We Should Get the HPV Vaccine!	https://www.youtube.com/watch?v=-OrRu-81390	2025-01-20	00:05:23	Ege Otenen	7	Private YouTube Channel	273	12	0	1	General Information	Animation	Unidentified narrator	Informative	Yes	Yes	Yes	No	76	4	190	100	1.43684	1.43684	2025-07-29
HPV aşısı hangi yaş gruplarına yapılmalı? Erkekler de HPV aşısı olmalı mı? 🤔	Which age groups should receive the HPV vaccine? Should men also be vaccinated against HPV? 🤔	https://www.youtube.com/shorts/Ga3tg0k7fNw	2025-03-27	00:00:26	Doç.Dr. Derman Başaran	914	Healthcare Professional	333	4	0	0	Vaccine	Expert Commentary	Physician	Informative	No	Yes	Yes	No	36	2	124	100	2.68548	2.68548	2025-07-29
Hpv ( Human papillomavirus) ve rahim ağzı kanseri ilişkisi	The Relationship Between HPV (Human Papillomavirus) and Cervical Cancer	https://www.youtube.com/watch?v=paK6pKsACa8	2019-04-24	00:03:56	Prof. Dr. İlkkan Dünder	659	Healthcare Professional	163	3	0	1	General Information	Expert Commentary	Physician	Informative	No	Yes	No	No	52	2	2288	100	0.0712413	0.0712413	2025-07-29
Human Papilloma virüsü (HPV) Nedir?	What Is the Human Papillomavirus (HPV)?	https://www.youtube.com/watch?v=oM9IVddoXkw	2023-06-23	00:00:51	Prof. Dr. Ozan Doğan	1320	Healthcare Professional	222	0	0	0	General Information	Expert Commentary	Physician	Informative	No	Yes	No	No	34	2	767	#DIV/0!	0.289439	#DIV/0!	2025-07-29
HPV Human Papillomavirüs Tanıtımı (Pelin Karahan & İbrahim Kendirci)	Introduction to Human Papillomavirus (HPV) (Pelin Karahan & İbrahim Kendirci)	https://www.youtube.com/watch?v=OTLH7uWZRAE	2010-09-23	00:02:09	sseekkeerriimm	138	Private YouTube Channel	82934	217	0	10	General Information	Animation	Unidentified narrator	Informative	No	No	Yes	No	32	1	5423	100	15.293	15.293	2025-07-29
HPV Hakkında Bilmeniz Gereken Her Şey	Everything You Need to Know About HPV	https://www.youtube.com/watch?v=R2RraOcarfw	2024-03-26	00:33:42	Op. Dr. Cihan Tanyolaç	1220	Healthcare Professional	49625	839	0	374	General Information	News/Interview	Physician	Informative	No	Yes	Yes	No	69	2	490	100	101.276	101.276	2025-07-29
Human Papilloma Virus Enfeksiyonunun Doğal Seyri | Doç. Dr. İlker Kahramanoğlu	The Natural Course of Human Papillomavirus (HPV) Infection | Assoc. Prof. Dr. İlker Kahramanoğlu	https://www.youtube.com/watch?v=fiXksXbFIf0	2020-04-16	00:16:14	Prof. Dr. İlker Kahramanoğlu	1630	Healthcare Professional	2865	26	0	0	General Information	Animation	Physician	Informative	Yes	Yes	Yes	No	76	4	1930	100	1.48446	1.48446	2025-07-29
HPV Virüsü	HPV Virus	https://www.youtube.com/shorts/lYe4BKPpCEc	2025-01-18	00:01:54	Özel Ümit Hastaneleri	1380	Private Hospital	940	10	0	0	General Information	Animation	Physician	Informative	No	Yes	Yes	No	51	2	192	100	4.89583	4.89583	2025-07-29
HPV (İnsan Papilloma Virüsü) Nedir? Korunma Yöntemleri Nelerdir? | Prof. Dr. Erdin İLTER	What Is HPV (Human Papillomavirus)? What Are the Methods of Prevention? | Prof. Dr. Erdin İlter	https://www.youtube.com/watch?v=NcckprN4tZs	2023-06-19	00:03:01	Maltepe Üniversitesi Tıp Fakültesi Hastaneleri	2500	Private Hospital	653	10	0	1	General Information	Expert Commentary	Physician	Informative	No	Yes	Yes	No	56	2	771	100	0.846952	0.846952	2025-07-29
HPV #kadınsağlığı #sağlıkbilgisi #hpv	HPV #WomensHealth #HealthInformation #HPV	https://www.youtube.com/shorts/PKZYzJoHoqI	2024-01-01	00:00:19	Başer Clinic	8090	Private Hospital	655	21	0	0	General Information	Expert Commentary	Physician	Informative	No	Yes	Yes	No	40	2	575	100	1.13913	1.13913	2025-07-29
Human Papilloma Virüs (HPV) nedir? Tedavisi ve Aşısı var mıdır?	What Is Human Papillomavirus (HPV)? Are There Treatment and Vaccination Options?	https://www.youtube.com/watch?v=ic-te7-MVZI	2022-06-26	00:00:56	Doç. Dr. Taha Takmaz	1670	Healthcare Professional	291	11	0	1	General Information	Expert Commentary	Physician	Informative	No	Yes	Yes	No	52	2	1129	100	0.25775	0.25775	2025-07-29
HPV AŞISI HAKKINDA BİLİNMEYELER? #hpvaşısı #part1	What Is Not Commonly Known About the HPV Vaccine? #HPVVaccine #Part1	https://www.youtube.com/shorts/eMEiGWIL-lY	2024-01-09	00:00:50	Op. Dr. Cevahir Tekcan	268	Healthcare Professional	153	5	0	2	Vaccine	Expert Commentary	Physician	Informative	No	Yes	Yes	No	39	2	567	100	0.269841	0.269841	2025-07-29
HPV (Human Papillomavirus)	HPV (Human Papillomavirus)	https://www.youtube.com/watch?v=tGQ7JBQksV4	2025-03-04	00:04:54	Doç. Dr. Esra Özbaşlı	1290	Healthcare Professional	147	6	0	0	General Information	Expert Commentary	Physician	Informative	No	Yes	Yes	No	54	2	147	100	1	1	2025-07-29
Hpv Virüsüne Bağlı Hücresel Anormallikler Tedavi Edilebilir Mi?	Can HPV-Related Cellular Abnormalities Be Treated?	https://www.youtube.com/shorts/tMGAZVdK_lE	2023-11-27	00:00:52	Doç. Dr. Aydın Köşüş	2150	Healthcare Professional	131	1	0	3	General Information	Expert Commentary	Physician	Informative	No	Yes	No	No	42	2	610	100	0.214754	0.214754	2025-07-29

## Sheet: DISCERN Source
1. Are the objectives clear?		4	5	3	1	3	5	3	2	3	5	5	3	4	5	3	4	3	2	4	3	3	3	4	3	5	5	4	1	5	3	5	4	5	3	4	3	5	3	3	3	3	5	5	3	4	4	5	4
2. Does it achieve its objectives?		4	5	3	1	3	5	3	2	3	5	5	3	4	5	3	4	3	2	4	3	3	3	4	3	5	5	4	1	5	3	5	4	5	3	4	3	5	3	3	3	3	5	5	3	4	4	5	4
3. Is it relevant?		4	5	3	1	3	5	3	2	3	5	5	3	4	5	3	4	3	2	4	3	4	3	4	3	5	5	4	1	5	3	5	4	5	3	4	3	5	3	3	4	3	5	5	3	4	4	5	4
4. Are the information sources used in compiling the publication (other than the author or producer) clearly stated?		1	1	1	1	2	5	1	1	1	5	3	1	1	1	1	1	2	1	1	1	1	2	1	2	1	1	1	1	1	1	1	1	1	1	1	2	2	1	1	1	1	1	5	2	1	1	4	1
5. Is it clear when the information used or reported in the publication was produced?	h	4	1	1	1	2	5	1	1	1	5	1	1	1	1	1	1	2	1	1	1	1	2	1	2	1	1	1	1	1	1	1	1	1	1	1	2	3	1	1	1	1	1	5	2	1	1	4	1
6. Is it balanced and unbiased?	p	4	5	1	1	2	5	1	1	1	5	3	1	1	1	1	4	2	1	4	3	1	2	3	2	4	1	1	1	1	1	5	3	4	1	4	2	5	3	1	1	1	4	5	2	3	1	1	1
7. Does it provide details about additional support and information sources?	v	1	1	1	1	3	5	1	1	1	5	2	1	1	1	1	1	3	1	1	1	1	3	1	3	1	1	1	1	1	1	4	1	2	1	1	3	4	1	1	1	1	3	5	3	1	1	4	2
8. Does it address areas of uncertainty?		1	2	3	1	1	4	1	1	1	4	3	1	1	1	1	1	1	1	1	1	2	1	2	1	1	1	1	1	1	1	4	3	3	1	1	1	4	1	3	1	1	3	5	1	1	1	5	4
9. Does it explain how each treatment works?	v	2	1	2	1	2	5	1	1	1	5	3	1	1	1	1	1	2	1	1	1	1	2	2	2	3	4	1	1	1	1	2	1	1	1	1	2	4	1	3	1	1	4	5	2	1	3	5	4
10. Does it explain the benefits of each treatment?	a	2	3	2	1	1	5	1	1	1	5	3	1	1	1	1	1	1	1	1	1	1	1	3	1	2	4	1	1	1	1	2	3	1	1	1	1	4	1	3	1	1	4	5	1	2	1	5	4
11. Does it explain the risks of each treatment?	c	1	1	1	1	1	5	1	1	1	1	1	1	1	1	1	1	1	1	1	1	1	1	1	1	1	4	1	1	5	1	1	1	1	1	1	1	5	1	3	1	1	5	5	1	1	1	5	1
12. Does it explain what happens if the condition is not treated?	c	2	3	4	1	1	5	1	1	1	5	1	1	1	1	1	1	1	1	1	1	1	1	1	1	3	4	1	1	1	1	1	1	1	1	1	1	3	1	1	1	1	5	5	1	2	1	5	1
13. Does it describe how treatment choices may affect overall quality of life?	i	3	3	2	1	1	5	1	1	1	5	3	1	1	1	1	1	1	1	1	1	1	1	3	1	3	4	1	1	1	1	3	3	1	1	2	1	4	1	3	3	1	4	5	1	3	3	5	3
14. Does it mention that there may be more than one treatment option?	n	1	3	4	1	1	5	1	1	1	5	3	1	1	1	1	1	1	1	1	1	1	1	4	1	2	1	1	1	1	1	1	1	1	1	1	1	4	1	1	1	1	4	5	1	1	1	5	1
15. Does it support shared decision-making?	e	4	3	3	1	3	4	1	1	1	5	3	1	1	1	2	3	3	1	1	1	3	3	3	3	4	4	3	1	2	1	2	3	2	1	3	3	4	3	3	2	1	4	5	3	3	2	4	4
Based on the answers to all these questions, evaluate the overall quality of the publication as a source of information about treatment options.		4	3	3	1	3	4	2	1	1	5	3	1	1	3	2	2	3	1	3	1	3	3	3	3	4	4	3	1	3	1	3	3	3	1	3	3	4	3	3	2	1	4	5	3	3	2	4	3
source		42	45	37	16	32	77	23	19	22	75	47	22	25	30	24	31	32	19	30	24	28	32	40	32	45	49	29	16	35	22	45	37	37	22	33	32	65	28	36	27	22	61	80	32	35	31	71	42
[truncated: 225 more columns]

## Sheet: JAMA Source
1. Is the author information provided?	h	1	1	1	0	1	1	0	1	1	1	1	0	1	1	1	1	1	1	1	1	0	1	0	1	1	1	0	0	1	1	1	1	1	1	1	0	1	0	0	0	1	1	1	0	1	1	1	1
2. Are the sources clearly cited?	p	0	0	0	0	0	1	0	0	0	1	0	0	0	0	0	0	0	0	0	0	0	0	0	0	0	0	0	0	0	0	0	0	0	0	0	0	0	0	0	0	0	0	1	0	0	0	1	0
3. Is the date of information update indicated?	v	1	0	0	0	0	1	0	0	0	1	0	0	0	0	0	0	0	0	0	0	0	0	0	0	0	0	0	0	0	0	0	0	0	0	0	0	0	0	0	0	0	0	1	0	0	0	1	0
4. Is the content presented transparently and openly?		1	0	1	0	0	1	0	0	0	1	0	0	0	0	0	1	0	0	0	1	0	0	0	0	1	0	0	0	0	0	1	1	1	0	1	0	1	0	0	0	0	1	1	0	1	0	1	1
	v
source	a	3	1	2	0	1	4	0	1	1	4	1	0	1	1	1	2	1	1	1	2	0	1	0	1	2	1	0	0	1	1	2	2	2	1	2	0	2	0	0	0	1	2	4	0	2	1	4	2
	c
	c
	i
	n
	e
[truncated: 225 more columns]
